# Supplementary material for: On the Trail of Tetu1: Genome-Wide Discovery of CACTA Transposable Elements in Sunflower Genome
Source: Int J Mol Sci. 2020 Mar 16;21(6):2021. doi: 10.3390/ijms21062021 (PMC7139988; doi:10.3390/ijms21062021)
Supplement: Supplementary file 1 [file ijms-21-02021-s001.zip]

Archive with 7 entries (5 files):
- ijms-748759-SI/
- ijms-748759-SI/Supplementary_Material_Ventimiglia_et_al/
- ijms-748759-SI/Supplementary_Material_Ventimiglia_et_al/Supplementary_Material_1.ods
- ijms-748759-SI/Supplementary_Material_Ventimiglia_et_al/Supplementary_Material_2_Tetu1_HanXRQr1.0.txt
- ijms-748759-SI/Supplementary_Material_Ventimiglia_et_al/Supplementary_Material_3.nwk
- ijms-748759-SI/Supplementary_Material_Ventimiglia_et_al/Supplementary_Material_4.pdf
- ijms-748759-SI/Supplementary_Material_Ventimiglia_et_al/Supplementary_Table_1-2.xlsx
