# Supplementary material for: On the Trail of Tetu1: Genome-Wide Discovery of CACTA Transposable Elements in Sunflower Genome
Source: Int J Mol Sci. 2020 Mar 16;21(6):2021. doi: 10.3390/ijms21062021 (PMC7139988; doi:10.3390/ijms21062021)
Supplement: Supplementary file 1 [file ijms-21-02021-s001.zip › ijms-748759-SI/Supplementary_Material_Ventimiglia_et_al/Supplementary_Material_1.ods]

## Sheet: 707 new putative CACTA 
HanXRQChr01	masked	TIR_repeat	1207903	1208488	585	.	.	.	ID=CACTA1	fragment
HanXRQChr01	masked	TIR_repeat	4643702	4650088	6386	.	.	.	ID=CACTA2	fragment
HanXRQChr01	masked	TIR_repeat	4855079	4855507	428	.	.	.	ID=CACTA3	fragment
HanXRQChr01	masked	TIR_repeat	4991263	4991818	555	.	.	.	ID=CACTA4	fragment
HanXRQChr01	masked	TIR_repeat	11090453	11091297	844	.	.	.	ID=CACTA5	complete
HanXRQChr01	masked	TIR_repeat	29157382	29157877	495	.	.	.	ID=CACTA6	fragment
HanXRQChr01	masked	TIR_repeat	34887426	34894282	6856	.	.	.	ID=CACTA7	complete
HanXRQChr01	masked	TIR_repeat	40849696	40850225	529	.	.	.	ID=CACTA8	fragment
HanXRQChr01	masked	TIR_repeat	49628126	49635945	7819	.	.	.	ID=CACTA9	fragment
HanXRQChr01	masked	TIR_repeat	51251115	51252102	987	.	.	.	ID=CACTA10	complete
HanXRQChr01	masked	TIR_repeat	54677455	54678115	660	.	.	.	ID=CACTA11	fragment
HanXRQChr01	masked	TIR_repeat	65087231	65087766	535	.	.	.	ID=CACTA12	fragment
HanXRQChr01	masked	TIR_repeat	73359883	73360505	622	.	.	.	ID=CACTA13	fragment
HanXRQChr01	masked	TIR_repeat	83270623	83271135	512	.	.	.	ID=CACTA14	fragment
HanXRQChr01	masked	TIR_repeat	83910798	83911405	607	.	.	.	ID=CACTA15	fragment
HanXRQChr01	masked	TIR_repeat	87307539	87315202	7663	.	.	.	ID=CACTA16	fragment
HanXRQChr01	masked	TIR_repeat	90452614	90460077	7463	.	.	.	ID=CACTA17	fragment
HanXRQChr01	masked	TIR_repeat	98354982	98355578	596	.	.	.	ID=CACTA18	fragment
HanXRQChr01	masked	TIR_repeat	98528860	98530430	1570	.	.	.	ID=CACTA19	fragment
HanXRQChr01	masked	TIR_repeat	116019102	116020637	1535	.	.	.	ID=CACTA20	fragment
HanXRQChr01	masked	TIR_repeat	116026086	116027124	1038	.	.	.	ID=CACTA21	fragment
HanXRQChr01	masked	TIR_repeat	121131470	121133530	2060	.	.	.	ID=CACTA22	fragment
HanXRQChr01	masked	TIR_repeat	139036938	139037564	626	.	.	.	ID=CACTA23	complete
HanXRQChr01	masked	TIR_repeat	140346486	140347133	647	.	.	.	ID=CACTA24	fragment
HanXRQChr01	masked	TIR_repeat	146764857	146765256	399	.	.	.	ID=CACTA25	fragment
HanXRQChr01	masked	TIR_repeat	148577929	148578583	654	.	.	.	ID=CACTA26	fragment
HanXRQChr01	masked	TIR_repeat	148907499	148908078	579	.	.	.	ID=CACTA27	fragment
HanXRQChr01	masked	TIR_repeat	148940533	148941001	468	.	.	.	ID=CACTA28	fragment
HanXRQChr02	masked	TIR_repeat	4708794	4711053	2259	.	.	.	ID=CACTA29	fragment
HanXRQChr02	masked	TIR_repeat	4724981	4726023	1042	.	.	.	ID=CACTA30	fragment
HanXRQChr02	masked	TIR_repeat	9252104	9252960	856	.	.	.	ID=CACTA31	fragment
HanXRQChr02	masked	TIR_repeat	11839024	11839522	498	.	.	.	ID=CACTA32	fragment
HanXRQChr02	masked	TIR_repeat	12512081	12512865	784	.	.	.	ID=CACTA33	fragment
HanXRQChr02	masked	TIR_repeat	13448987	13449963	976	.	.	.	ID=CACTA34	complete
HanXRQChr02	masked	TIR_repeat	15406702	15409751	3049	.	.	.	ID=CACTA35	fragment
HanXRQChr02	masked	TIR_repeat	15409895	15413587	3692	.	.	.	ID=CACTA36	fragment
HanXRQChr02	masked	TIR_repeat	20242486	20243525	1039	.	.	.	ID=CACTA37	fragment
HanXRQChr02	masked	TIR_repeat	20281946	20283260	1314	.	.	.	ID=CACTA38	fragment
HanXRQChr02	masked	TIR_repeat	24653810	24657437	3627	.	.	.	ID=CACTA39	complete
HanXRQChr02	masked	TIR_repeat	38832991	38833929	938	.	.	.	ID=CACTA40	fragment
HanXRQChr02	masked	TIR_repeat	40199887	40200279	392	.	.	.	ID=CACTA41	fragment
HanXRQChr02	masked	TIR_repeat	40423347	40423968	621	.	.	.	ID=CACTA42	fragment
HanXRQChr02	masked	TIR_repeat	46053364	46053773	409	.	.	.	ID=CACTA43	fragment
HanXRQChr02	masked	TIR_repeat	46060334	46060699	365	.	.	.	ID=CACTA44	fragment
HanXRQChr02	masked	TIR_repeat	50605468	50607329	1861	.	.	.	ID=CACTA45	complete
HanXRQChr02	masked	TIR_repeat	53194187	53194755	568	.	.	.	ID=CACTA46	fragment
HanXRQChr02	masked	TIR_repeat	111025526	111026149	623	.	.	.	ID=CACTA47	fragment
HanXRQChr02	masked	TIR_repeat	114840517	114841046	529	.	.	.	ID=CACTA48	fragment
HanXRQChr02	masked	TIR_repeat	114866018	114866700	682	.	.	.	ID=CACTA49	fragment
HanXRQChr02	masked	TIR_repeat	123428157	123429801	1644	.	.	.	ID=CACTA50	fragment
HanXRQChr02	masked	TIR_repeat	130437132	130437843	711	.	.	.	ID=CACTA51	fragment
HanXRQChr02	masked	TIR_repeat	131243878	131244246	368	.	.	.	ID=CACTA52	fragment
HanXRQChr02	masked	TIR_repeat	141891939	141892429	490	.	.	.	ID=CACTA53	fragment
HanXRQChr02	masked	TIR_repeat	147295547	147297741	2194	.	.	.	ID=CACTA54	fragment
HanXRQChr02	masked	TIR_repeat	147305501	147307299	1798	.	.	.	ID=CACTA55	fragment
HanXRQChr02	masked	TIR_repeat	147809574	147817424	7850	.	.	.	ID=CACTA56	fragment
HanXRQChr02	masked	TIR_repeat	156043344	156043940	596	.	.	.	ID=CACTA57	fragment
HanXRQChr02	masked	TIR_repeat	169785268	169785787	519	.	.	.	ID=CACTA58	fragment
HanXRQChr02	masked	TIR_repeat	169786369	169788199	1830	.	.	.	ID=CACTA59	fragment
HanXRQChr02	masked	TIR_repeat	171275228	171279226	3998	.	.	.	ID=CACTA60	fragment
HanXRQChr02	masked	TIR_repeat	174169818	174170323	505	.	.	.	ID=CACTA61	complete
HanXRQChr02	masked	TIR_repeat	175754451	175758707	4256	.	.	.	ID=CACTA62	fragment
HanXRQChr02	masked	TIR_repeat	175774663	175777915	3252	.	.	.	ID=CACTA63	fragment
HanXRQChr02	masked	TIR_repeat	175962889	175963783	894	.	.	.	ID=CACTA64	fragment
HanXRQChr02	masked	TIR_repeat	177382409	177383033	624	.	.	.	ID=CACTA65	fragment
HanXRQChr03	masked	TIR_repeat	6367591	6368162	571	.	.	.	ID=CACTA66	fragment
HanXRQChr03	masked	TIR_repeat	14344809	14345395	586	.	.	.	ID=CACTA67	fragment
HanXRQChr03	masked	TIR_repeat	20364521	20364920	399	.	.	.	ID=CACTA68	fragment
HanXRQChr03	masked	TIR_repeat	26205754	26213308	7554	.	.	.	ID=CACTA69	complete
HanXRQChr03	masked	TIR_repeat	26626677	26627224	547	.	.	.	ID=CACTA70	fragment
HanXRQChr03	masked	TIR_repeat	27146331	27147469	1138	.	.	.	ID=CACTA71	fragment
HanXRQChr03	masked	TIR_repeat	34702985	34703845	860	.	.	.	ID=CACTA72	fragment
HanXRQChr03	masked	TIR_repeat	34772558	34773468	910	.	.	.	ID=CACTA73	fragment
HanXRQChr03	masked	TIR_repeat	46527653	46534444	6791	.	.	.	ID=CACTA74	fragment
HanXRQChr03	masked	TIR_repeat	50610278	50610806	528	.	.	.	ID=CACTA75	fragment
HanXRQChr03	masked	TIR_repeat	50692874	50693332	458	.	.	.	ID=CACTA76	fragment
HanXRQChr03	masked	TIR_repeat	50693386	50694309	923	.	.	.	ID=CACTA77	fragment
HanXRQChr03	masked	TIR_repeat	53881858	53882406	548	.	.	.	ID=CACTA78	fragment
HanXRQChr03	masked	TIR_repeat	57480187	57481416	1229	.	.	.	ID=CACTA79	fragment
HanXRQChr03	masked	TIR_repeat	66296348	66297355	1007	.	.	.	ID=CACTA80	complete
HanXRQChr03	masked	TIR_repeat	69429483	69433013	3530	.	.	.	ID=CACTA81	complete
HanXRQChr03	masked	TIR_repeat	70542853	70547885	5032	.	.	.	ID=CACTA82	complete
HanXRQChr03	masked	TIR_repeat	81140314	81142474	2160	.	.	.	ID=CACTA83	fragment
HanXRQChr03	masked	TIR_repeat	82673141	82676585	3444	.	.	.	ID=CACTA84	fragment
HanXRQChr03	masked	TIR_repeat	87531885	87532392	507	.	.	.	ID=CACTA85	fragment
HanXRQChr03	masked	TIR_repeat	97470714	97471065	351	.	.	.	ID=CACTA86	fragment
HanXRQChr03	masked	TIR_repeat	98243802	98244302	500	.	.	.	ID=CACTA87	fragment
HanXRQChr03	masked	TIR_repeat	98533947	98535692	1745	.	.	.	ID=CACTA88	complete
HanXRQChr03	masked	TIR_repeat	99988684	99989213	529	.	.	.	ID=CACTA89	fragment
HanXRQChr03	masked	TIR_repeat	113315527	113315992	465	.	.	.	ID=CACTA90	fragment
HanXRQChr03	masked	TIR_repeat	115691145	115691831	686	.	.	.	ID=CACTA91	fragment
HanXRQChr03	masked	TIR_repeat	125543230	125544157	927	.	.	.	ID=CACTA92	fragment
HanXRQChr03	masked	TIR_repeat	126121322	126121826	504	.	.	.	ID=CACTA93	fragment
HanXRQChr03	masked	TIR_repeat	130200746	130201214	468	.	.	.	ID=CACTA94	fragment
HanXRQChr03	masked	TIR_repeat	132758697	132759246	549	.	.	.	ID=CACTA95	fragment
HanXRQChr03	masked	TIR_repeat	144150063	144151016	953	.	.	.	ID=CACTA96	fragment
HanXRQChr03	masked	TIR_repeat	150064680	150065184	504	.	.	.	ID=CACTA97	fragment
HanXRQChr03	masked	TIR_repeat	151451719	151452274	555	.	.	.	ID=CACTA98	fragment
HanXRQChr03	masked	TIR_repeat	153387515	153388664	1149	.	.	.	ID=CACTA99	fragment
HanXRQChr03	masked	TIR_repeat	153429885	153431035	1150	.	.	.	ID=CACTA100	fragment
HanXRQChr03	masked	TIR_repeat	153476779	153477741	962	.	.	.	ID=CACTA101	fragment
HanXRQChr03	masked	TIR_repeat	159773788	159776353	2565	.	.	.	ID=CACTA102	fragment
HanXRQChr03	masked	TIR_repeat	159793635	159795071	1436	.	.	.	ID=CACTA103	fragment
HanXRQChr03	masked	TIR_repeat	163686247	163687180	933	.	.	.	ID=CACTA104	fragment
HanXRQChr03	masked	TIR_repeat	165982111	165982926	815	.	.	.	ID=CACTA105	fragment
HanXRQChr03	masked	TIR_repeat	167460885	167461820	935	.	.	.	ID=CACTA106	fragment
HanXRQChr04	masked	TIR_repeat	4008622	4012312	3690	.	.	.	ID=CACTA107	fragment
HanXRQChr04	masked	TIR_repeat	4414273	4418183	3910	.	.	.	ID=CACTA108	fragment
HanXRQChr04	masked	TIR_repeat	4419096	4422796	3700	.	.	.	ID=CACTA109	fragment
HanXRQChr04	masked	TIR_repeat	4585394	4586317	923	.	.	.	ID=CACTA110	fragment
HanXRQChr04	masked	TIR_repeat	4816946	4817774	828	.	.	.	ID=CACTA111	fragment
HanXRQChr04	masked	TIR_repeat	11014761	11015279	518	.	.	.	ID=CACTA112	fragment
HanXRQChr04	masked	TIR_repeat	11104218	11104773	555	.	.	.	ID=CACTA113	fragment
HanXRQChr04	masked	TIR_repeat	11235868	11236386	518	.	.	.	ID=CACTA114	fragment
HanXRQChr04	masked	TIR_repeat	11287306	11289631	2325	.	.	.	ID=CACTA115	fragment
HanXRQChr04	masked	TIR_repeat	12175865	12181403	5538	.	.	.	ID=CACTA116	fragment
HanXRQChr04	masked	TIR_repeat	14637321	14639776	2455	.	.	.	ID=CACTA117	fragment
HanXRQChr04	masked	TIR_repeat	16618909	16619279	370	.	.	.	ID=CACTA118	fragment
HanXRQChr04	masked	TIR_repeat	23594790	23595666	876	.	.	.	ID=CACTA119	complete
HanXRQChr04	masked	TIR_repeat	24059929	24060732	803	.	.	.	ID=CACTA120	fragment
HanXRQChr04	masked	TIR_repeat	24550106	24551144	1038	.	.	.	ID=CACTA121	fragment
HanXRQChr04	masked	TIR_repeat	26879114	26880853	1739	.	.	.	ID=CACTA122	fragment
HanXRQChr04	masked	TIR_repeat	27464986	27465489	503	.	.	.	ID=CACTA123	fragment
HanXRQChr04	masked	TIR_repeat	27605651	27606148	497	.	.	.	ID=CACTA124	fragment
HanXRQChr04	masked	TIR_repeat	27642462	27643279	817	.	.	.	ID=CACTA125	fragment
HanXRQChr04	masked	TIR_repeat	28097940	28099667	1727	.	.	.	ID=CACTA126	fragment
HanXRQChr04	masked	TIR_repeat	28121420	28123120	1700	.	.	.	ID=CACTA127	fragment
HanXRQChr04	masked	TIR_repeat	28158629	28159233	604	.	.	.	ID=CACTA128	fragment
HanXRQChr04	masked	TIR_repeat	28203673	28204176	503	.	.	.	ID=CACTA129	fragment
HanXRQChr04	masked	TIR_repeat	29870566	29871387	821	.	.	.	ID=CACTA130	fragment
HanXRQChr04	masked	TIR_repeat	31030655	31032373	1718	.	.	.	ID=CACTA131	fragment
HanXRQChr04	masked	TIR_repeat	31096274	31097999	1725	.	.	.	ID=CACTA132	fragment
HanXRQChr04	masked	TIR_repeat	31857208	31863255	6047	.	.	.	ID=CACTA133	fragment
HanXRQChr04	masked	TIR_repeat	31892659	31894374	1715	.	.	.	ID=CACTA134	fragment
HanXRQChr04	masked	TIR_repeat	35548373	35549144	771	.	.	.	ID=CACTA135	complete
HanXRQChr04	masked	TIR_repeat	57314850	57315475	625	.	.	.	ID=CACTA136	fragment
HanXRQChr04	masked	TIR_repeat	65301484	65302016	532	.	.	.	ID=CACTA137	fragment
HanXRQChr04	masked	TIR_repeat	67462977	67466682	3705	.	.	.	ID=CACTA138	fragment
HanXRQChr04	masked	TIR_repeat	67540092	67541320	1228	.	.	.	ID=CACTA139	fragment
HanXRQChr04	masked	TIR_repeat	67541321	67545037	3716	.	.	.	ID=CACTA140	fragment
HanXRQChr04	masked	TIR_repeat	78078610	78079314	704	.	.	.	ID=CACTA141	fragment
HanXRQChr04	masked	TIR_repeat	79257170	79260978	3808	.	.	.	ID=CACTA142	complete
HanXRQChr04	masked	TIR_repeat	81404754	81405500	746	.	.	.	ID=CACTA143	fragment
HanXRQChr04	masked	TIR_repeat	88315365	88316583	1218	.	.	.	ID=CACTA144	fragment
HanXRQChr04	masked	TIR_repeat	89219393	89219768	375	.	.	.	ID=CACTA145	fragment
HanXRQChr04	masked	TIR_repeat	92418435	92419412	977	.	.	.	ID=CACTA146	complete
HanXRQChr04	masked	TIR_repeat	105356700	105357384	684	.	.	.	ID=CACTA147	fragment
HanXRQChr04	masked	TIR_repeat	112232110	112233476	1366	.	.	.	ID=CACTA148	complete
HanXRQChr04	masked	TIR_repeat	112619875	112620426	551	.	.	.	ID=CACTA149	fragment
HanXRQChr04	masked	TIR_repeat	115339901	115344808	4907	.	.	.	ID=CACTA150	fragment
HanXRQChr04	masked	TIR_repeat	115355662	115358538	2876	.	.	.	ID=CACTA151	fragment
HanXRQChr04	masked	TIR_repeat	117734534	117735067	533	.	.	.	ID=CACTA152	fragment
HanXRQChr04	masked	TIR_repeat	132271481	132272204	723	.	.	.	ID=CACTA153	fragment
HanXRQChr04	masked	TIR_repeat	135648661	135649038	377	.	.	.	ID=CACTA154	fragment
HanXRQChr04	masked	TIR_repeat	140771280	140771638	358	.	.	.	ID=CACTA155	complete
HanXRQChr04	masked	TIR_repeat	140922134	140924254	2120	.	.	.	ID=CACTA156	complete
HanXRQChr04	masked	TIR_repeat	141436125	141436654	529	.	.	.	ID=CACTA157	fragment
HanXRQChr04	masked	TIR_repeat	145024358	145024790	432	.	.	.	ID=CACTA158	fragment
HanXRQChr04	masked	TIR_repeat	147140553	147141079	526	.	.	.	ID=CACTA159	fragment
HanXRQChr04	masked	TIR_repeat	154182602	154183106	504	.	.	.	ID=CACTA160	fragment
HanXRQChr04	masked	TIR_repeat	162198911	162199522	611	.	.	.	ID=CACTA161	fragment
HanXRQChr04	masked	TIR_repeat	162448231	162451209	2978	.	.	.	ID=CACTA162	fragment
HanXRQChr04	masked	TIR_repeat	162956686	162957289	603	.	.	.	ID=CACTA163	fragment
HanXRQChr04	masked	TIR_repeat	166379772	166382442	2670	.	.	.	ID=CACTA164	fragment
HanXRQChr04	masked	TIR_repeat	173101893	173102428	535	.	.	.	ID=CACTA165	fragment
HanXRQChr04	masked	TIR_repeat	173102896	173104196	1300	.	.	.	ID=CACTA166	fragment
HanXRQChr04	masked	TIR_repeat	173261526	173261988	462	.	.	.	ID=CACTA167	fragment
HanXRQChr04	masked	TIR_repeat	173272277	173272644	367	.	.	.	ID=CACTA168	fragment
HanXRQChr04	masked	TIR_repeat	174582120	174583103	983	.	.	.	ID=CACTA169	fragment
HanXRQChr04	masked	TIR_repeat	175238213	175238731	518	.	.	.	ID=CACTA170	fragment
HanXRQChr04	masked	TIR_repeat	176448053	176451923	3870	.	.	.	ID=CACTA171	fragment
HanXRQChr04	masked	TIR_repeat	176555457	176557628	2171	.	.	.	ID=CACTA172	fragment
HanXRQChr05	masked	TIR_repeat	1939463	1940566	1103	.	.	.	ID=CACTA173	complete
HanXRQChr05	masked	TIR_repeat	5609714	5610098	384	.	.	.	ID=CACTA174	fragment
HanXRQChr05	masked	TIR_repeat	9034545	9035531	986	.	.	.	ID=CACTA175	complete
HanXRQChr05	masked	TIR_repeat	9362981	9363963	982	.	.	.	ID=CACTA176	fragment
HanXRQChr05	masked	TIR_repeat	9585885	9587287	1402	.	.	.	ID=CACTA177	fragment
HanXRQChr05	masked	TIR_repeat	14305976	14306375	399	.	.	.	ID=CACTA178	fragment
HanXRQChr05	masked	TIR_repeat	18034387	18036408	2021	.	.	.	ID=CACTA179	fragment
HanXRQChr05	masked	TIR_repeat	18046297	18046773	476	.	.	.	ID=CACTA180	fragment
HanXRQChr05	masked	TIR_repeat	23977914	23979210	1296	.	.	.	ID=CACTA181	fragment
HanXRQChr05	masked	TIR_repeat	32799874	32806012	6138	.	.	.	ID=CACTA182	fragment
HanXRQChr05	masked	TIR_repeat	44360152	44360708	556	.	.	.	ID=CACTA183	fragment
HanXRQChr05	masked	TIR_repeat	44822942	44824132	1190	.	.	.	ID=CACTA184	fragment
HanXRQChr05	masked	TIR_repeat	52352508	52353847	1339	.	.	.	ID=CACTA185	fragment
HanXRQChr05	masked	TIR_repeat	52358018	52358562	544	.	.	.	ID=CACTA186	fragment
HanXRQChr05	masked	TIR_repeat	54668463	54669291	828	.	.	.	ID=CACTA187	complete
HanXRQChr05	masked	TIR_repeat	54912298	54912960	662	.	.	.	ID=CACTA188	fragment
HanXRQChr05	masked	TIR_repeat	57557154	57559183	2029	.	.	.	ID=CACTA189	fragment
HanXRQChr05	masked	TIR_repeat	59284493	59290538	6045	.	.	.	ID=CACTA190	fragment
HanXRQChr05	masked	TIR_repeat	62558786	62559318	532	.	.	.	ID=CACTA191	fragment
HanXRQChr05	masked	TIR_repeat	64416693	64422326	5633	.	.	.	ID=CACTA192	fragment
HanXRQChr05	masked	TIR_repeat	64422906	64424659	1753	.	.	.	ID=CACTA193	fragment
HanXRQChr05	masked	TIR_repeat	66536036	66536958	922	.	.	.	ID=CACTA194	fragment
HanXRQChr05	masked	TIR_repeat	106376295	106382341	6046	.	.	.	ID=CACTA195	fragment
HanXRQChr05	masked	TIR_repeat	125626471	125626903	432	.	.	.	ID=CACTA196	fragment
HanXRQChr05	masked	TIR_repeat	132554261	132558408	4147	.	.	.	ID=CACTA197	complete
HanXRQChr05	masked	TIR_repeat	142623602	142624161	559	.	.	.	ID=CACTA198	fragment
HanXRQChr05	masked	TIR_repeat	144936503	144937032	529	.	.	.	ID=CACTA199	fragment
HanXRQChr05	masked	TIR_repeat	161051103	161051483	380	.	.	.	ID=CACTA200	fragment
HanXRQChr05	masked	TIR_repeat	164395809	164396279	470	.	.	.	ID=CACTA201	fragment
HanXRQChr05	masked	TIR_repeat	164461706	164462192	486	.	.	.	ID=CACTA202	fragment
HanXRQChr05	masked	TIR_repeat	164509744	164514326	4582	.	.	.	ID=CACTA203	fragment
HanXRQChr05	masked	TIR_repeat	166779247	166780763	1516	.	.	.	ID=CACTA204	fragment
HanXRQChr05	masked	TIR_repeat	168861330	168861873	543	.	.	.	ID=CACTA205	fragment
HanXRQChr05	masked	TIR_repeat	171432714	171433335	621	.	.	.	ID=CACTA206	fragment
HanXRQChr05	masked	TIR_repeat	174122398	174123236	838	.	.	.	ID=CACTA207	fragment
HanXRQChr05	masked	TIR_repeat	175954203	175955561	1358	.	.	.	ID=CACTA208	fragment
HanXRQChr05	masked	TIR_repeat	175955855	175956454	599	.	.	.	ID=CACTA209	fragment
HanXRQChr05	masked	TIR_repeat	177102059	177102727	668	.	.	.	ID=CACTA210	fragment
HanXRQChr05	masked	TIR_repeat	177109809	177112289	2480	.	.	.	ID=CACTA211	fragment
HanXRQChr05	masked	TIR_repeat	177667685	177675472	7787	.	.	.	ID=CACTA212	complete
HanXRQChr05	masked	TIR_repeat	179907532	179908035	503	.	.	.	ID=CACTA213	fragment
HanXRQChr05	masked	TIR_repeat	182283860	182284319	459	.	.	.	ID=CACTA214	fragment
HanXRQChr05	masked	TIR_repeat	190757444	190758598	1154	.	.	.	ID=CACTA215	fragment
HanXRQChr05	masked	TIR_repeat	190758985	190759375	390	.	.	.	ID=CACTA216	fragment
HanXRQChr05	masked	TIR_repeat	193349874	193350699	825	.	.	.	ID=CACTA217	complete
HanXRQChr05	masked	TIR_repeat	193351001	193351870	869	.	.	.	ID=CACTA218	fragment
HanXRQChr05	masked	TIR_repeat	193723821	193724410	589	.	.	.	ID=CACTA219	fragment
HanXRQChr05	masked	TIR_repeat	193733456	193734002	546	.	.	.	ID=CACTA220	fragment
HanXRQChr05	masked	TIR_repeat	193938689	193939271	582	.	.	.	ID=CACTA221	fragment
HanXRQChr05	masked	TIR_repeat	193946694	193947239	545	.	.	.	ID=CACTA222	fragment
HanXRQChr05	masked	TIR_repeat	199238654	199239209	555	.	.	.	ID=CACTA223	fragment
HanXRQChr05	masked	TIR_repeat	199634091	199642069	7978	.	.	.	ID=CACTA224	complete
HanXRQChr05	masked	TIR_repeat	209135841	209137273	1432	.	.	.	ID=CACTA225	fragment
HanXRQChr05	masked	TIR_repeat	211535506	211536288	782	.	.	.	ID=CACTA226	fragment
HanXRQChr05	masked	TIR_repeat	211728004	211733141	5137	.	.	.	ID=CACTA227	fragment
HanXRQChr05	masked	TIR_repeat	211734084	211734739	655	.	.	.	ID=CACTA228	fragment
HanXRQChr05	masked	TIR_repeat	212711052	212711549	497	.	.	.	ID=CACTA229	fragment
HanXRQChr05	masked	TIR_repeat	212716512	212717079	567	.	.	.	ID=CACTA230	fragment
HanXRQChr06	masked	TIR_repeat	1324937	1326199	1262	.	.	.	ID=CACTA231	fragment
HanXRQChr06	masked	TIR_repeat	1335657	1337253	1596	.	.	.	ID=CACTA232	fragment
HanXRQChr06	masked	TIR_repeat	20451348	20451704	356	.	.	.	ID=CACTA233	fragment
HanXRQChr06	masked	TIR_repeat	23528891	23529254	363	.	.	.	ID=CACTA234	fragment
HanXRQChr06	masked	TIR_repeat	25081778	25082287	509	.	.	.	ID=CACTA235	fragment
HanXRQChr06	masked	TIR_repeat	25082773	25090123	7350	.	.	.	ID=CACTA236	complete
HanXRQChr06	masked	TIR_repeat	26286614	26287622	1008	.	.	.	ID=CACTA237	fragment
HanXRQChr06	masked	TIR_repeat	27016922	27017451	529	.	.	.	ID=CACTA238	fragment
HanXRQChr06	masked	TIR_repeat	27984911	27988051	3140	.	.	.	ID=CACTA239	fragment
HanXRQChr06	masked	TIR_repeat	28014629	28015962	1333	.	.	.	ID=CACTA240	fragment
HanXRQChr06	masked	TIR_repeat	28200632	28201449	817	.	.	.	ID=CACTA241	complete
HanXRQChr06	masked	TIR_repeat	28223014	28227854	4840	.	.	.	ID=CACTA242	fragment
HanXRQChr06	masked	TIR_repeat	29856663	29857319	656	.	.	.	ID=CACTA243	fragment
HanXRQChr06	masked	TIR_repeat	34593592	34601130	7538	.	.	.	ID=CACTA244	fragment
HanXRQChr06	masked	TIR_repeat	41524728	41525252	524	.	.	.	ID=CACTA245	fragment
HanXRQChr06	masked	TIR_repeat	47763415	47764638	1223	.	.	.	ID=CACTA246	fragment
HanXRQChr06	masked	TIR_repeat	51391635	51395795	4160	.	.	.	ID=CACTA247	fragment
HanXRQChr06	masked	TIR_repeat	53262309	53263292	983	.	.	.	ID=CACTA248	complete
HanXRQChr06	masked	TIR_repeat	53359311	53361748	2437	.	.	.	ID=CACTA249	complete
HanXRQChr06	masked	TIR_repeat	56355680	56356069	389	.	.	.	ID=CACTA250	fragment
HanXRQChr06	masked	TIR_repeat	56382510	56382905	395	.	.	.	ID=CACTA251	fragment
HanXRQChr06	masked	TIR_repeat	73079709	73087219	7510	.	.	.	ID=CACTA252	complete
HanXRQChr06	masked	TIR_repeat	73271993	73272461	468	.	.	.	ID=CACTA253	fragment
HanXRQChr06	masked	TIR_repeat	73275233	73275584	351	.	.	.	ID=CACTA254	fragment
HanXRQChr06	masked	TIR_repeat	75069768	75070225	457	.	.	.	ID=CACTA255	fragment
HanXRQChr06	masked	TIR_repeat	77024039	77024609	570	.	.	.	ID=CACTA256	fragment
HanXRQChr06	masked	TIR_repeat	97006962	97010930	3968	.	.	.	ID=CACTA257	complete
HanXRQChr06	masked	TIR_repeat	97966937	97967788	851	.	.	.	ID=CACTA258	complete
HanXRQChr06	masked	TIR_repeat	98703523	98703895	372	.	.	.	ID=CACTA259	fragment
HanXRQChr07	masked	TIR_repeat	67769	68326	557	.	.	.	ID=CACTA260	fragment
HanXRQChr07	masked	TIR_repeat	11945240	11945839	599	.	.	.	ID=CACTA261	fragment
HanXRQChr07	masked	TIR_repeat	12736562	12737068	506	.	.	.	ID=CACTA262	fragment
HanXRQChr07	masked	TIR_repeat	27412393	27412825	432	.	.	.	ID=CACTA263	fragment
HanXRQChr07	masked	TIR_repeat	27436451	27437890	1439	.	.	.	ID=CACTA264	fragment
HanXRQChr07	masked	TIR_repeat	27480885	27481317	432	.	.	.	ID=CACTA265	fragment
HanXRQChr07	masked	TIR_repeat	27490939	27492372	1433	.	.	.	ID=CACTA266	fragment
HanXRQChr07	masked	TIR_repeat	27634064	27638140	4076	.	.	.	ID=CACTA267	complete
HanXRQChr07	masked	TIR_repeat	30137334	30143115	5781	.	.	.	ID=CACTA268	complete
HanXRQChr07	masked	TIR_repeat	35619467	35619941	474	.	.	.	ID=CACTA269	fragment
HanXRQChr07	masked	TIR_repeat	39909716	39910258	542	.	.	.	ID=CACTA270	fragment
HanXRQChr07	masked	TIR_repeat	40044606	40045196	590	.	.	.	ID=CACTA271	fragment
HanXRQChr07	masked	TIR_repeat	40049593	40052322	2729	.	.	.	ID=CACTA272	fragment
HanXRQChr07	masked	TIR_repeat	40053282	40054049	767	.	.	.	ID=CACTA273	fragment
HanXRQChr07	masked	TIR_repeat	40540342	40541022	680	.	.	.	ID=CACTA274	fragment
HanXRQChr07	masked	TIR_repeat	40541388	40541782	394	.	.	.	ID=CACTA275	fragment
HanXRQChr07	masked	TIR_repeat	42932102	42932569	467	.	.	.	ID=CACTA276	fragment
HanXRQChr07	masked	TIR_repeat	43092009	43093058	1049	.	.	.	ID=CACTA277	complete
HanXRQChr07	masked	TIR_repeat	44424570	44424966	396	.	.	.	ID=CACTA278	fragment
HanXRQChr07	masked	TIR_repeat	44435735	44436200	465	.	.	.	ID=CACTA279	fragment
HanXRQChr07	masked	TIR_repeat	47953755	47954269	514	.	.	.	ID=CACTA280	fragment
HanXRQChr07	masked	TIR_repeat	57434299	57438258	3959	.	.	.	ID=CACTA281	fragment
HanXRQChr07	masked	TIR_repeat	57474618	57475394	776	.	.	.	ID=CACTA282	fragment
HanXRQChr07	masked	TIR_repeat	59430898	59432933	2035	.	.	.	ID=CACTA283	fragment
HanXRQChr07	masked	TIR_repeat	59444921	59446111	1190	.	.	.	ID=CACTA284	fragment
HanXRQChr07	masked	TIR_repeat	68291281	68292324	1043	.	.	.	ID=CACTA285	fragment
HanXRQChr07	masked	TIR_repeat	73049670	73051333	1663	.	.	.	ID=CACTA286	fragment
HanXRQChr07	masked	TIR_repeat	73051816	73052351	535	.	.	.	ID=CACTA287	fragment
HanXRQChr07	masked	TIR_repeat	78809800	78810376	576	.	.	.	ID=CACTA288	fragment
HanXRQChr07	masked	TIR_repeat	80761801	80762790	989	.	.	.	ID=CACTA289	complete
HanXRQChr07	masked	TIR_repeat	82480384	82484569	4185	.	.	.	ID=CACTA290	fragment
HanXRQChr07	masked	TIR_repeat	82485401	82485801	400	.	.	.	ID=CACTA291	fragment
HanXRQChr07	masked	TIR_repeat	88885423	88893193	7770	.	.	.	ID=CACTA292	complete
HanXRQChr07	masked	TIR_repeat	94174100	94174724	624	.	.	.	ID=CACTA293	fragment
HanXRQChr07	masked	TIR_repeat	94262118	94263107	989	.	.	.	ID=CACTA294	fragment
HanXRQChr07	masked	TIR_repeat	94263537	94264736	1199	.	.	.	ID=CACTA295	fragment
HanXRQChr07	masked	TIR_repeat	101519639	101520150	511	.	.	.	ID=CACTA296	fragment
HanXRQChr07	masked	TIR_repeat	101521182	101523092	1910	.	.	.	ID=CACTA297	fragment
HanXRQChr08	masked	TIR_repeat	1937040	1943886	6846	.	.	.	ID=CACTA298	fragment
HanXRQChr08	masked	TIR_repeat	6566556	6567620	1064	.	.	.	ID=CACTA299	fragment
HanXRQChr08	masked	TIR_repeat	8370637	8371136	499	.	.	.	ID=CACTA300	fragment
HanXRQChr08	masked	TIR_repeat	14716292	14718017	1725	.	.	.	ID=CACTA301	fragment
HanXRQChr08	masked	TIR_repeat	14718546	14719075	529	.	.	.	ID=CACTA302	fragment
HanXRQChr08	masked	TIR_repeat	17778303	17779666	1363	.	.	.	ID=CACTA303	fragment
HanXRQChr08	masked	TIR_repeat	22016304	22016849	545	.	.	.	ID=CACTA304	fragment
HanXRQChr08	masked	TIR_repeat	22931465	22937801	6336	.	.	.	ID=CACTA305	fragment
HanXRQChr08	masked	TIR_repeat	22937900	22939039	1139	.	.	.	ID=CACTA306	fragment
HanXRQChr08	masked	TIR_repeat	25571094	25571648	554	.	.	.	ID=CACTA307	fragment
HanXRQChr08	masked	TIR_repeat	26860787	26861411	624	.	.	.	ID=CACTA308	fragment
HanXRQChr08	masked	TIR_repeat	29758153	29758632	479	.	.	.	ID=CACTA309	fragment
HanXRQChr08	masked	TIR_repeat	32332017	32332576	559	.	.	.	ID=CACTA310	fragment
HanXRQChr08	masked	TIR_repeat	33398524	33406006	7482	.	.	.	ID=CACTA311	complete
HanXRQChr08	masked	TIR_repeat	36450957	36451508	551	.	.	.	ID=CACTA312	fragment
HanXRQChr08	masked	TIR_repeat	39439464	39440150	686	.	.	.	ID=CACTA313	fragment
HanXRQChr08	masked	TIR_repeat	40474325	40480066	5741	.	.	.	ID=CACTA314	fragment
HanXRQChr08	masked	TIR_repeat	40489307	40491198	1891	.	.	.	ID=CACTA315	fragment
HanXRQChr08	masked	TIR_repeat	56688339	56688696	357	.	.	.	ID=CACTA316	fragment
HanXRQChr08	masked	TIR_repeat	56919986	56920963	977	.	.	.	ID=CACTA317	complete
HanXRQChr08	masked	TIR_repeat	58106590	58107151	561	.	.	.	ID=CACTA318	fragment
HanXRQChr08	masked	TIR_repeat	88220498	88221890	1392	.	.	.	ID=CACTA319	fragment
HanXRQChr08	masked	TIR_repeat	88222000	88228288	6288	.	.	.	ID=CACTA320	fragment
HanXRQChr08	masked	TIR_repeat	102456485	102456998	513	.	.	.	ID=CACTA321	fragment
HanXRQChr08	masked	TIR_repeat	109696851	109697593	742	.	.	.	ID=CACTA322	fragment
HanXRQChr08	masked	TIR_repeat	113839738	113840105	367	.	.	.	ID=CACTA323	fragment
HanXRQChr08	masked	TIR_repeat	113854211	113854840	629	.	.	.	ID=CACTA324	fragment
HanXRQChr08	masked	TIR_repeat	116110811	116111303	492	.	.	.	ID=CACTA325	fragment
HanXRQChr08	masked	TIR_repeat	141283172	141283740	568	.	.	.	ID=CACTA326	fragment
HanXRQChr08	masked	TIR_repeat	147299398	147299998	600	.	.	.	ID=CACTA327	fragment
HanXRQChr08	masked	TIR_repeat	147300293	147301680	1387	.	.	.	ID=CACTA328	fragment
HanXRQChr08	masked	TIR_repeat	151986814	151987353	539	.	.	.	ID=CACTA329	fragment
HanXRQChr09	masked	TIR_repeat	543998	544392	394	.	.	.	ID=CACTA330	fragment
HanXRQChr09	masked	TIR_repeat	1132214	1133064	850	.	.	.	ID=CACTA331	fragment
HanXRQChr09	masked	TIR_repeat	1135754	1136217	463	.	.	.	ID=CACTA332	fragment
HanXRQChr09	masked	TIR_repeat	1151553	1154968	3415	.	.	.	ID=CACTA333	fragment
HanXRQChr09	masked	TIR_repeat	6730323	6730857	534	.	.	.	ID=CACTA334	fragment
HanXRQChr09	masked	TIR_repeat	8264746	8265314	568	.	.	.	ID=CACTA335	fragment
HanXRQChr09	masked	TIR_repeat	8350971	8351698	727	.	.	.	ID=CACTA336	fragment
HanXRQChr09	masked	TIR_repeat	9787886	9788818	932	.	.	.	ID=CACTA337	fragment
HanXRQChr09	masked	TIR_repeat	16583017	16583476	459	.	.	.	ID=CACTA338	fragment
HanXRQChr09	masked	TIR_repeat	16896195	16897171	976	.	.	.	ID=CACTA339	complete
HanXRQChr09	masked	TIR_repeat	19029933	19030470	537	.	.	.	ID=CACTA340	fragment
HanXRQChr09	masked	TIR_repeat	19478885	19479367	482	.	.	.	ID=CACTA341	fragment
HanXRQChr09	masked	TIR_repeat	24152882	24153804	922	.	.	.	ID=CACTA342	complete
HanXRQChr09	masked	TIR_repeat	24927383	24927838	455	.	.	.	ID=CACTA343	fragment
HanXRQChr09	masked	TIR_repeat	25637889	25638811	922	.	.	.	ID=CACTA344	complete
HanXRQChr09	masked	TIR_repeat	26314098	26314490	392	.	.	.	ID=CACTA345	fragment
HanXRQChr09	masked	TIR_repeat	26818251	26820777	2526	.	.	.	ID=CACTA346	fragment
HanXRQChr09	masked	TIR_repeat	33677633	33678555	922	.	.	.	ID=CACTA347	complete
HanXRQChr09	masked	TIR_repeat	33733246	33734168	922	.	.	.	ID=CACTA348	complete
HanXRQChr09	masked	TIR_repeat	37992910	37994359	1449	.	.	.	ID=CACTA349	fragment
HanXRQChr09	masked	TIR_repeat	38000132	38000692	560	.	.	.	ID=CACTA350	fragment
HanXRQChr09	masked	TIR_repeat	42030904	42038738	7834	.	.	.	ID=CACTA351	complete
HanXRQChr09	masked	TIR_repeat	42108185	42108601	416	.	.	.	ID=CACTA352	fragment
HanXRQChr09	masked	TIR_repeat	42679481	42680318	837	.	.	.	ID=CACTA353	fragment
HanXRQChr09	masked	TIR_repeat	48002641	48003124	483	.	.	.	ID=CACTA354	fragment
HanXRQChr09	masked	TIR_repeat	48019973	48020456	483	.	.	.	ID=CACTA355	fragment
HanXRQChr09	masked	TIR_repeat	48889131	48889670	539	.	.	.	ID=CACTA356	fragment
HanXRQChr09	masked	TIR_repeat	49267416	49268299	883	.	.	.	ID=CACTA357	fragment
HanXRQChr09	masked	TIR_repeat	50143993	50144471	478	.	.	.	ID=CACTA358	fragment
HanXRQChr09	masked	TIR_repeat	51752479	51753085	606	.	.	.	ID=CACTA359	fragment
HanXRQChr09	masked	TIR_repeat	59706805	59707181	376	.	.	.	ID=CACTA360	fragment
HanXRQChr09	masked	TIR_repeat	74883466	74883949	483	.	.	.	ID=CACTA361	fragment
HanXRQChr09	masked	TIR_repeat	81304931	81305849	918	.	.	.	ID=CACTA362	fragment
HanXRQChr09	masked	TIR_repeat	90613212	90613775	563	.	.	.	ID=CACTA363	fragment
HanXRQChr09	masked	TIR_repeat	109700303	109701245	942	.	.	.	ID=CACTA364	fragment
HanXRQChr09	masked	TIR_repeat	119862736	119863582	846	.	.	.	ID=CACTA365	fragment
HanXRQChr09	masked	TIR_repeat	124910897	124911250	353	.	.	.	ID=CACTA366	fragment
HanXRQChr09	masked	TIR_repeat	125961449	125964480	3031	.	.	.	ID=CACTA367	fragment
HanXRQChr09	masked	TIR_repeat	126494259	126494796	537	.	.	.	ID=CACTA368	fragment
HanXRQChr09	masked	TIR_repeat	133449434	133450348	914	.	.	.	ID=CACTA369	fragment
HanXRQChr09	masked	TIR_repeat	141496442	141499885	3443	.	.	.	ID=CACTA370	fragment
HanXRQChr09	masked	TIR_repeat	142942803	142944567	1764	.	.	.	ID=CACTA371	fragment
HanXRQChr09	masked	TIR_repeat	148983009	148983654	645	.	.	.	ID=CACTA372	fragment
HanXRQChr09	masked	TIR_repeat	159439793	159440170	377	.	.	.	ID=CACTA373	fragment
HanXRQChr09	masked	TIR_repeat	173684412	173685935	1523	.	.	.	ID=CACTA374	fragment
HanXRQChr09	masked	TIR_repeat	173686390	173688466	2076	.	.	.	ID=CACTA375	fragment
HanXRQChr09	masked	TIR_repeat	178708384	178708880	496	.	.	.	ID=CACTA376	fragment
HanXRQChr09	masked	TIR_repeat	184856661	184857251	590	.	.	.	ID=CACTA377	fragment
HanXRQChr09	masked	TIR_repeat	186039191	186039693	502	.	.	.	ID=CACTA378	fragment
HanXRQChr09	masked	TIR_repeat	192317181	192318492	1311	.	.	.	ID=CACTA379	fragment
HanXRQChr09	masked	TIR_repeat	205724496	205724897	401	.	.	.	ID=CACTA380	fragment
HanXRQChr10	masked	TIR_repeat	11267406	11267923	517	.	.	.	ID=CACTA381	fragment
HanXRQChr10	masked	TIR_repeat	15650428	15651414	986	.	.	.	ID=CACTA382	fragment
HanXRQChr10	masked	TIR_repeat	19940720	19942761	2041	.	.	.	ID=CACTA383	complete
HanXRQChr10	masked	TIR_repeat	26225253	26225786	533	.	.	.	ID=CACTA384	fragment
HanXRQChr10	masked	TIR_repeat	32087059	32087457	398	.	.	.	ID=CACTA385	fragment
HanXRQChr10	masked	TIR_repeat	36325499	36326037	538	.	.	.	ID=CACTA386	fragment
HanXRQChr10	masked	TIR_repeat	76306744	76307237	493	.	.	.	ID=CACTA387	fragment
HanXRQChr10	masked	TIR_repeat	76514094	76515161	1067	.	.	.	ID=CACTA388	fragment
HanXRQChr10	masked	TIR_repeat	77829682	77830093	411	.	.	.	ID=CACTA389	fragment
HanXRQChr10	masked	TIR_repeat	78375584	78376088	504	.	.	.	ID=CACTA390	fragment
HanXRQChr10	masked	TIR_repeat	85192350	85197513	5163	.	.	.	ID=CACTA391	fragment
HanXRQChr10	masked	TIR_repeat	93521599	93522103	504	.	.	.	ID=CACTA392	fragment
HanXRQChr10	masked	TIR_repeat	94811711	94812246	535	.	.	.	ID=CACTA393	fragment
HanXRQChr10	masked	TIR_repeat	95181243	95181772	529	.	.	.	ID=CACTA394	fragment
HanXRQChr10	masked	TIR_repeat	100532038	100532438	400	.	.	.	ID=CACTA395	fragment
HanXRQChr10	masked	TIR_repeat	113962499	113970363	7864	.	.	.	ID=CACTA396	fragment
HanXRQChr10	masked	TIR_repeat	115966867	115967362	495	.	.	.	ID=CACTA397	fragment
HanXRQChr10	masked	TIR_repeat	115968250	115969656	1406	.	.	.	ID=CACTA398	complete
HanXRQChr10	masked	TIR_repeat	140012131	140012699	568	.	.	.	ID=CACTA399	fragment
HanXRQChr10	masked	TIR_repeat	142020941	142022109	1168	.	.	.	ID=CACTA400	fragment
HanXRQChr10	masked	TIR_repeat	144765081	144765648	567	.	.	.	ID=CACTA401	fragment
HanXRQChr10	masked	TIR_repeat	145087013	145087418	405	.	.	.	ID=CACTA402	fragment
HanXRQChr10	masked	TIR_repeat	152392592	152393977	1385	.	.	.	ID=CACTA403	fragment
HanXRQChr10	masked	TIR_repeat	152624866	152626709	1843	.	.	.	ID=CACTA404	fragment
HanXRQChr10	masked	TIR_repeat	160816414	160816781	367	.	.	.	ID=CACTA405	fragment
HanXRQChr10	masked	TIR_repeat	167884487	167885281	794	.	.	.	ID=CACTA406	fragment
HanXRQChr10	masked	TIR_repeat	167896076	167899146	3070	.	.	.	ID=CACTA407	fragment
HanXRQChr10	masked	TIR_repeat	167996501	167997306	805	.	.	.	ID=CACTA408	complete
HanXRQChr10	masked	TIR_repeat	168209872	168210240	368	.	.	.	ID=CACTA409	fragment
HanXRQChr10	masked	TIR_repeat	170627841	170628410	569	.	.	.	ID=CACTA410	fragment
HanXRQChr10	masked	TIR_repeat	170724767	170725228	461	.	.	.	ID=CACTA411	fragment
HanXRQChr10	masked	TIR_repeat	170992735	170994008	1273	.	.	.	ID=CACTA412	fragment
HanXRQChr10	masked	TIR_repeat	173742005	173742869	864	.	.	.	ID=CACTA413	fragment
HanXRQChr10	masked	TIR_repeat	173822886	173823254	368	.	.	.	ID=CACTA414	fragment
HanXRQChr10	masked	TIR_repeat	175382210	175382618	408	.	.	.	ID=CACTA415	fragment
HanXRQChr10	masked	TIR_repeat	187118315	187118736	421	.	.	.	ID=CACTA416	fragment
HanXRQChr10	masked	TIR_repeat	187567163	187567565	402	.	.	.	ID=CACTA417	fragment
HanXRQChr10	masked	TIR_repeat	200122501	200126511	4010	.	.	.	ID=CACTA418	complete
HanXRQChr10	masked	TIR_repeat	201208107	201211833	3726	.	.	.	ID=CACTA419	fragment
HanXRQChr10	masked	TIR_repeat	201718161	201726392	8231	.	.	.	ID=CACTA420	complete
HanXRQChr10	masked	TIR_repeat	211948401	211948755	354	.	.	.	ID=CACTA421	fragment
HanXRQChr10	masked	TIR_repeat	221635645	221636165	520	.	.	.	ID=CACTA422	fragment
HanXRQChr10	masked	TIR_repeat	225800164	225801136	972	.	.	.	ID=CACTA423	fragment
HanXRQChr10	masked	TIR_repeat	225802105	225808737	6632	.	.	.	ID=CACTA424	fragment
HanXRQChr10	masked	TIR_repeat	231745745	231752137	6392	.	.	.	ID=CACTA426	fragment
HanXRQChr10	masked	TIR_repeat	241471278	241471667	389	.	.	.	ID=CACTA427	fragment
HanXRQChr11	masked	TIR_repeat	5059413	5062302	2889	.	.	.	ID=CACTA428	fragment
HanXRQChr11	masked	TIR_repeat	10294044	10297314	3270	.	.	.	ID=CACTA429	fragment
HanXRQChr11	masked	TIR_repeat	10303921	10304801	880	.	.	.	ID=CACTA430	fragment
HanXRQChr11	masked	TIR_repeat	18749900	18751215	1315	.	.	.	ID=CACTA431	fragment
HanXRQChr11	masked	TIR_repeat	18762949	18764264	1315	.	.	.	ID=CACTA432	fragment
HanXRQChr11	masked	TIR_repeat	18867372	18868580	1208	.	.	.	ID=CACTA433	fragment
HanXRQChr11	masked	TIR_repeat	18882135	18883174	1039	.	.	.	ID=CACTA434	fragment
HanXRQChr11	masked	TIR_repeat	18897491	18898525	1034	.	.	.	ID=CACTA435	fragment
HanXRQChr11	masked	TIR_repeat	18908537	18909561	1024	.	.	.	ID=CACTA436	fragment
HanXRQChr11	masked	TIR_repeat	23461540	23465141	3601	.	.	.	ID=CACTA437	fragment
HanXRQChr11	masked	TIR_repeat	23755532	23757425	1893	.	.	.	ID=CACTA438	fragment
HanXRQChr11	masked	TIR_repeat	30817527	30817892	365	.	.	.	ID=CACTA439	fragment
HanXRQChr11	masked	TIR_repeat	31197007	31198445	1438	.	.	.	ID=CACTA440	fragment
HanXRQChr11	masked	TIR_repeat	31206941	31209606	2665	.	.	.	ID=CACTA441	fragment
HanXRQChr11	masked	TIR_repeat	31218949	31222647	3698	.	.	.	ID=CACTA442	fragment
HanXRQChr11	masked	TIR_repeat	34832223	34833041	818	.	.	.	ID=CACTA443	fragment
HanXRQChr11	masked	TIR_repeat	38886892	38889248	2356	.	.	.	ID=CACTA444	fragment
HanXRQChr11	masked	TIR_repeat	39830792	39831397	605	.	.	.	ID=CACTA445	fragment
HanXRQChr11	masked	TIR_repeat	40081158	40082531	1373	.	.	.	ID=CACTA446	complete
HanXRQChr11	masked	TIR_repeat	40709962	40710425	463	.	.	.	ID=CACTA447	fragment
HanXRQChr11	masked	TIR_repeat	55711325	55711859	534	.	.	.	ID=CACTA448	fragment
HanXRQChr11	masked	TIR_repeat	60612568	60613154	586	.	.	.	ID=CACTA449	fragment
HanXRQChr11	masked	TIR_repeat	61241453	61242074	621	.	.	.	ID=CACTA450	fragment
HanXRQChr11	masked	TIR_repeat	69846093	69853687	7594	.	.	.	ID=CACTA451	fragment
HanXRQChr11	masked	TIR_repeat	77517539	77518062	523	.	.	.	ID=CACTA452	fragment
HanXRQChr11	masked	TIR_repeat	78963679	78964101	422	.	.	.	ID=CACTA453	complete
HanXRQChr11	masked	TIR_repeat	86027936	86028440	504	.	.	.	ID=CACTA454	fragment
HanXRQChr11	masked	TIR_repeat	86672870	86673405	535	.	.	.	ID=CACTA455	fragment
HanXRQChr11	masked	TIR_repeat	94539491	94539990	499	.	.	.	ID=CACTA456	fragment
HanXRQChr11	masked	TIR_repeat	113603939	113605370	1431	.	.	.	ID=CACTA457	fragment
HanXRQChr11	masked	TIR_repeat	113608046	113608769	723	.	.	.	ID=CACTA458	fragment
HanXRQChr11	masked	TIR_repeat	114441513	114442047	534	.	.	.	ID=CACTA459	fragment
HanXRQChr11	masked	TIR_repeat	114599910	114600468	558	.	.	.	ID=CACTA460	fragment
HanXRQChr11	masked	TIR_repeat	127530325	127537865	7540	.	.	.	ID=CACTA461	fragment
HanXRQChr11	masked	TIR_repeat	129946570	129946952	382	.	.	.	ID=CACTA462	fragment
HanXRQChr11	masked	TIR_repeat	133775764	133776143	379	.	.	.	ID=CACTA463	fragment
HanXRQChr11	masked	TIR_repeat	133792609	133792984	375	.	.	.	ID=CACTA464	fragment
HanXRQChr11	masked	TIR_repeat	135844467	135845030	563	.	.	.	ID=CACTA465	fragment
HanXRQChr11	masked	TIR_repeat	139036603	139038677	2074	.	.	.	ID=CACTA466	complete
HanXRQChr11	masked	TIR_repeat	142203384	142204256	872	.	.	.	ID=CACTA467	fragment
HanXRQChr11	masked	TIR_repeat	144104759	144105261	502	.	.	.	ID=CACTA468	fragment
HanXRQChr11	masked	TIR_repeat	144115737	144116249	512	.	.	.	ID=CACTA469	fragment
HanXRQChr11	masked	TIR_repeat	144128222	144128764	542	.	.	.	ID=CACTA470	fragment
HanXRQChr11	masked	TIR_repeat	153844633	153845272	639	.	.	.	ID=CACTA471	fragment
HanXRQChr11	masked	TIR_repeat	153944361	153945005	644	.	.	.	ID=CACTA472	fragment
HanXRQChr11	masked	TIR_repeat	159636462	159637434	972	.	.	.	ID=CACTA473	fragment
HanXRQChr11	masked	TIR_repeat	164548609	164549106	497	.	.	.	ID=CACTA474	fragment
HanXRQChr11	masked	TIR_repeat	166457339	166458220	881	.	.	.	ID=CACTA475	fragment
HanXRQChr12	masked	TIR_repeat	928413	929032	619	.	.	.	ID=CACTA476	fragment
HanXRQChr12	masked	TIR_repeat	929503	931235	1732	.	.	.	ID=CACTA477	fragment
HanXRQChr12	masked	TIR_repeat	4929115	4929657	542	.	.	.	ID=CACTA478	fragment
HanXRQChr12	masked	TIR_repeat	8060455	8064354	3899	.	.	.	ID=CACTA479	fragment
HanXRQChr12	masked	TIR_repeat	19299369	19300368	999	.	.	.	ID=CACTA480	fragment
HanXRQChr12	masked	TIR_repeat	23644236	23645297	1061	.	.	.	ID=CACTA481	fragment
HanXRQChr12	masked	TIR_repeat	24613340	24614343	1003	.	.	.	ID=CACTA482	fragment
HanXRQChr12	masked	TIR_repeat	40586043	40589256	3213	.	.	.	ID=CACTA483	fragment
HanXRQChr12	masked	TIR_repeat	40589262	40592252	2990	.	.	.	ID=CACTA484	fragment
HanXRQChr12	masked	TIR_repeat	43568750	43569314	564	.	.	.	ID=CACTA485	fragment
HanXRQChr12	masked	TIR_repeat	45905678	45909951	4273	.	.	.	ID=CACTA486	complete
HanXRQChr12	masked	TIR_repeat	46135225	46135890	665	.	.	.	ID=CACTA487	fragment
HanXRQChr12	masked	TIR_repeat	59917267	59918832	1565	.	.	.	ID=CACTA488	fragment
HanXRQChr12	masked	TIR_repeat	66452661	66454107	1446	.	.	.	ID=CACTA489	fragment
HanXRQChr12	masked	TIR_repeat	66454109	66456366	2257	.	.	.	ID=CACTA490	fragment
HanXRQChr12	masked	TIR_repeat	74136718	74137252	534	.	.	.	ID=CACTA491	fragment
HanXRQChr12	masked	TIR_repeat	74630615	74638291	7676	.	.	.	ID=CACTA492	complete
HanXRQChr12	masked	TIR_repeat	75917343	75917873	530	.	.	.	ID=CACTA493	fragment
HanXRQChr12	masked	TIR_repeat	78276570	78282371	5801	.	.	.	ID=CACTA494	fragment
HanXRQChr12	masked	TIR_repeat	85502114	85502546	432	.	.	.	ID=CACTA495	complete
HanXRQChr12	masked	TIR_repeat	88474680	88475105	425	.	.	.	ID=CACTA496	fragment
HanXRQChr12	masked	TIR_repeat	94875864	94876484	620	.	.	.	ID=CACTA497	fragment
HanXRQChr12	masked	TIR_repeat	94877770	94878735	965	.	.	.	ID=CACTA498	fragment
HanXRQChr12	masked	TIR_repeat	97594644	97595031	387	.	.	.	ID=CACTA499	fragment
HanXRQChr12	masked	TIR_repeat	100245888	100246277	389	.	.	.	ID=CACTA500	fragment
HanXRQChr12	masked	TIR_repeat	103007227	103007661	434	.	.	.	ID=CACTA501	fragment
HanXRQChr13	masked	TIR_repeat	2986278	2987762	1484	.	.	.	ID=CACTA502	fragment
HanXRQChr13	masked	TIR_repeat	7315803	7323380	7577	.	.	.	ID=CACTA503	complete
HanXRQChr13	masked	TIR_repeat	32633308	32638603	5295	.	.	.	ID=CACTA504	complete
HanXRQChr13	masked	TIR_repeat	45702842	45703840	998	.	.	.	ID=CACTA505	fragment
HanXRQChr13	masked	TIR_repeat	45704069	45710378	6309	.	.	.	ID=CACTA506	fragment
HanXRQChr13	masked	TIR_repeat	48436772	48438877	2105	.	.	.	ID=CACTA507	fragment
HanXRQChr13	masked	TIR_repeat	68006683	68007796	1113	.	.	.	ID=CACTA508	fragment
HanXRQChr13	masked	TIR_repeat	68021602	68022518	916	.	.	.	ID=CACTA509	fragment
HanXRQChr13	masked	TIR_repeat	70285445	70288596	3151	.	.	.	ID=CACTA510	fragment
HanXRQChr13	masked	TIR_repeat	70292420	70293133	713	.	.	.	ID=CACTA511	fragment
HanXRQChr13	masked	TIR_repeat	77076783	77077636	853	.	.	.	ID=CACTA512	fragment
HanXRQChr13	masked	TIR_repeat	83087773	83089312	1539	.	.	.	ID=CACTA513	fragment
HanXRQChr13	masked	TIR_repeat	88688183	88688669	486	.	.	.	ID=CACTA514	fragment
HanXRQChr13	masked	TIR_repeat	94161763	94165162	3399	.	.	.	ID=CACTA515	fragment
HanXRQChr13	masked	TIR_repeat	94278579	94280493	1914	.	.	.	ID=CACTA516	fragment
HanXRQChr13	masked	TIR_repeat	96620660	96621156	496	.	.	.	ID=CACTA517	fragment
HanXRQChr13	masked	TIR_repeat	96978030	96979933	1903	.	.	.	ID=CACTA518	fragment
HanXRQChr13	masked	TIR_repeat	98339461	98340339	878	.	.	.	ID=CACTA519	complete
HanXRQChr13	masked	TIR_repeat	104941607	104942137	530	.	.	.	ID=CACTA520	fragment
HanXRQChr13	masked	TIR_repeat	121282457	121283028	571	.	.	.	ID=CACTA521	fragment
HanXRQChr13	masked	TIR_repeat	121428314	121429258	944	.	.	.	ID=CACTA522	complete
HanXRQChr13	masked	TIR_repeat	127794694	127795300	606	.	.	.	ID=CACTA523	fragment
HanXRQChr13	masked	TIR_repeat	134107634	134107986	352	.	.	.	ID=CACTA524	fragment
HanXRQChr13	masked	TIR_repeat	134302109	134302509	400	.	.	.	ID=CACTA525	fragment
HanXRQChr13	masked	TIR_repeat	135223336	135224153	817	.	.	.	ID=CACTA526	fragment
HanXRQChr13	masked	TIR_repeat	135224556	135226019	1463	.	.	.	ID=CACTA527	fragment
HanXRQChr13	masked	TIR_repeat	137859189	137859594	405	.	.	.	ID=CACTA528	fragment
HanXRQChr13	masked	TIR_repeat	142534534	142535028	494	.	.	.	ID=CACTA529	fragment
HanXRQChr13	masked	TIR_repeat	144225259	144225863	604	.	.	.	ID=CACTA530	fragment
HanXRQChr13	masked	TIR_repeat	144815914	144822526	6612	.	.	.	ID=CACTA531	fragment
HanXRQChr13	masked	TIR_repeat	144823475	144824100	625	.	.	.	ID=CACTA532	fragment
HanXRQChr13	masked	TIR_repeat	151732857	151733721	864	.	.	.	ID=CACTA533	fragment
HanXRQChr13	masked	TIR_repeat	159692693	159695077	2384	.	.	.	ID=CACTA534	fragment
HanXRQChr13	masked	TIR_repeat	159695079	159696066	987	.	.	.	ID=CACTA535	fragment
HanXRQChr13	masked	TIR_repeat	161416419	161416966	547	.	.	.	ID=CACTA536	fragment
HanXRQChr13	masked	TIR_repeat	169241697	169244853	3156	.	.	.	ID=CACTA537	fragment
HanXRQChr13	masked	TIR_repeat	171715987	171720652	4665	.	.	.	ID=CACTA538	fragment
HanXRQChr13	masked	TIR_repeat	177266737	177267266	529	.	.	.	ID=CACTA539	fragment
HanXRQChr13	masked	TIR_repeat	179578065	179585597	7532	.	.	.	ID=CACTA540	complete
HanXRQChr13	masked	TIR_repeat	179591469	179595652	4183	.	.	.	ID=CACTA541	fragment
HanXRQChr13	masked	TIR_repeat	179805528	179808054	2526	.	.	.	ID=CACTA542	fragment
HanXRQChr13	masked	TIR_repeat	180005859	180008687	2828	.	.	.	ID=CACTA543	fragment
HanXRQChr13	masked	TIR_repeat	190987502	190987918	416	.	.	.	ID=CACTA544	complete
HanXRQChr13	masked	TIR_repeat	190992347	190992789	442	.	.	.	ID=CACTA545	complete
HanXRQChr13	masked	TIR_repeat	193724754	193725927	1173	.	.	.	ID=CACTA546	fragment
HanXRQChr13	masked	TIR_repeat	193729788	193730410	622	.	.	.	ID=CACTA547	fragment
HanXRQChr13	masked	TIR_repeat	196274607	196275703	1096	.	.	.	ID=CACTA548	fragment
HanXRQChr13	masked	TIR_repeat	196286900	196290049	3149	.	.	.	ID=CACTA549	fragment
HanXRQChr14	masked	TIR_repeat	15394454	15398197	3743	.	.	.	ID=CACTA550	complete
HanXRQChr14	masked	TIR_repeat	21455454	21456264	810	.	.	.	ID=CACTA551	complete
HanXRQChr14	masked	TIR_repeat	23874557	23875443	886	.	.	.	ID=CACTA552	fragment
HanXRQChr14	masked	TIR_repeat	28912143	28912767	624	.	.	.	ID=CACTA553	fragment
HanXRQChr14	masked	TIR_repeat	30965938	30966295	357	.	.	.	ID=CACTA554	complete
HanXRQChr14	masked	TIR_repeat	35016232	35016614	382	.	.	.	ID=CACTA555	fragment
HanXRQChr14	masked	TIR_repeat	35160310	35160756	446	.	.	.	ID=CACTA556	fragment
HanXRQChr14	masked	TIR_repeat	45570798	45571311	513	.	.	.	ID=CACTA557	fragment
HanXRQChr14	masked	TIR_repeat	47500657	47501050	393	.	.	.	ID=CACTA558	fragment
HanXRQChr14	masked	TIR_repeat	58951871	58952435	564	.	.	.	ID=CACTA559	fragment
HanXRQChr14	masked	TIR_repeat	64019509	64020853	1344	.	.	.	ID=CACTA560	fragment
HanXRQChr14	masked	TIR_repeat	68245992	68247226	1234	.	.	.	ID=CACTA561	fragment
HanXRQChr14	masked	TIR_repeat	68273516	68281146	7630	.	.	.	ID=CACTA562	complete
HanXRQChr14	masked	TIR_repeat	68289895	68297518	7623	.	.	.	ID=CACTA563	complete
HanXRQChr14	masked	TIR_repeat	68454597	68454969	372	.	.	.	ID=CACTA564	fragment
HanXRQChr14	masked	TIR_repeat	70675600	70678361	2761	.	.	.	ID=CACTA565	fragment
HanXRQChr14	masked	TIR_repeat	73178118	73178607	489	.	.	.	ID=CACTA566	fragment
HanXRQChr14	masked	TIR_repeat	77501682	77504443	2761	.	.	.	ID=CACTA567	fragment
HanXRQChr14	masked	TIR_repeat	79208902	79211665	2763	.	.	.	ID=CACTA568	fragment
HanXRQChr14	masked	TIR_repeat	79508506	79508881	375	.	.	.	ID=CACTA569	fragment
HanXRQChr14	masked	TIR_repeat	83899329	83900175	846	.	.	.	ID=CACTA570	complete
HanXRQChr14	masked	TIR_repeat	86341928	86342457	529	.	.	.	ID=CACTA571	fragment
HanXRQChr14	masked	TIR_repeat	102686512	102686879	367	.	.	.	ID=CACTA572	fragment
HanXRQChr14	masked	TIR_repeat	109867863	109868477	614	.	.	.	ID=CACTA573	fragment
HanXRQChr14	masked	TIR_repeat	111550808	111551784	976	.	.	.	ID=CACTA574	fragment
HanXRQChr14	masked	TIR_repeat	116526279	116533821	7542	.	.	.	ID=CACTA575	complete
HanXRQChr14	masked	TIR_repeat	117745514	117745926	412	.	.	.	ID=CACTA576	fragment
HanXRQChr14	masked	TIR_repeat	131531043	131531570	527	.	.	.	ID=CACTA577	fragment
HanXRQChr14	masked	TIR_repeat	135757125	135757722	597	.	.	.	ID=CACTA578	fragment
HanXRQChr14	masked	TIR_repeat	151152235	151153654	1419	.	.	.	ID=CACTA579	complete
HanXRQChr14	masked	TIR_repeat	153324342	153328229	3887	.	.	.	ID=CACTA580	fragment
HanXRQChr14	masked	TIR_repeat	164899502	164902957	3455	.	.	.	ID=CACTA581	fragment
HanXRQChr14	masked	TIR_repeat	164965535	164966154	619	.	.	.	ID=CACTA582	fragment
HanXRQChr14	masked	TIR_repeat	164972043	164972420	377	.	.	.	ID=CACTA583	fragment
HanXRQChr14	masked	TIR_repeat	171031165	171032099	934	.	.	.	ID=CACTA584	fragment
HanXRQChr14	masked	TIR_repeat	171048254	171055488	7234	.	.	.	ID=CACTA585	fragment
HanXRQChr14	masked	TIR_repeat	172673096	172673540	444	.	.	.	ID=CACTA586	fragment
HanXRQChr15	masked	TIR_repeat	6435740	6441546	5806	.	.	.	ID=CACTA587	complete
HanXRQChr15	masked	TIR_repeat	11339717	11341863	2146	.	.	.	ID=CACTA588	fragment
HanXRQChr15	masked	TIR_repeat	16559475	16560088	613	.	.	.	ID=CACTA589	fragment
HanXRQChr15	masked	TIR_repeat	16561296	16562287	991	.	.	.	ID=CACTA590	fragment
HanXRQChr15	masked	TIR_repeat	23210956	23213675	2719	.	.	.	ID=CACTA591	fragment
HanXRQChr15	masked	TIR_repeat	23213675	23214340	665	.	.	.	ID=CACTA592	fragment
HanXRQChr15	masked	TIR_repeat	23293519	23294345	826	.	.	.	ID=CACTA593	fragment
HanXRQChr15	masked	TIR_repeat	35437584	35438049	465	.	.	.	ID=CACTA594	fragment
HanXRQChr15	masked	TIR_repeat	35526448	35527502	1054	.	.	.	ID=CACTA595	complete
HanXRQChr15	masked	TIR_repeat	50520164	50520709	545	.	.	.	ID=CACTA596	fragment
HanXRQChr15	masked	TIR_repeat	52286990	52287513	523	.	.	.	ID=CACTA597	fragment
HanXRQChr15	masked	TIR_repeat	55516101	55518531	2430	.	.	.	ID=CACTA598	fragment
HanXRQChr15	masked	TIR_repeat	58262815	58263268	453	.	.	.	ID=CACTA599	fragment
HanXRQChr15	masked	TIR_repeat	62683155	62683640	485	.	.	.	ID=CACTA600	fragment
HanXRQChr15	masked	TIR_repeat	64901712	64902075	363	.	.	.	ID=CACTA601	fragment
HanXRQChr15	masked	TIR_repeat	74224040	74228313	4273	.	.	.	ID=CACTA602	complete
HanXRQChr15	masked	TIR_repeat	74394306	74402182	7876	.	.	.	ID=CACTA603	complete
HanXRQChr15	masked	TIR_repeat	84078066	84078432	366	.	.	.	ID=CACTA604	fragment
HanXRQChr15	masked	TIR_repeat	86749799	86750498	699	.	.	.	ID=CACTA605	fragment
HanXRQChr15	masked	TIR_repeat	104285615	104286058	443	.	.	.	ID=CACTA606	fragment
HanXRQChr15	masked	TIR_repeat	108358730	108359330	600	.	.	.	ID=CACTA607	fragment
HanXRQChr15	masked	TIR_repeat	119473914	119478452	4538	.	.	.	ID=CACTA608	complete
HanXRQChr15	masked	TIR_repeat	125481128	125481695	567	.	.	.	ID=CACTA609	fragment
HanXRQChr15	masked	TIR_repeat	129312466	129317224	4758	.	.	.	ID=CACTA610	fragment
HanXRQChr15	masked	TIR_repeat	134870548	134871057	509	.	.	.	ID=CACTA611	fragment
HanXRQChr15	masked	TIR_repeat	145112060	145112588	528	.	.	.	ID=CACTA612	fragment
HanXRQChr15	masked	TIR_repeat	150283897	150291604	7707	.	.	.	ID=CACTA613	fragment
HanXRQChr15	masked	TIR_repeat	153093160	153093558	398	.	.	.	ID=CACTA614	fragment
HanXRQChr15	masked	TIR_repeat	164997468	165001580	4112	.	.	.	ID=CACTA615	complete
HanXRQChr15	masked	TIR_repeat	167248489	167249267	778	.	.	.	ID=CACTA616	fragment
HanXRQChr15	masked	TIR_repeat	167249289	167250600	1311	.	.	.	ID=CACTA617	fragment
HanXRQChr16	masked	TIR_repeat	15638745	15639274	529	.	.	.	ID=CACTA618	fragment
HanXRQChr16	masked	TIR_repeat	19443969	19444339	370	.	.	.	ID=CACTA619	fragment
HanXRQChr16	masked	TIR_repeat	24385564	24386493	929	.	.	.	ID=CACTA620	fragment
HanXRQChr16	masked	TIR_repeat	24410627	24411074	447	.	.	.	ID=CACTA621	fragment
HanXRQChr16	masked	TIR_repeat	26841256	26842704	1448	.	.	.	ID=CACTA622	fragment
HanXRQChr16	masked	TIR_repeat	35778912	35780081	1169	.	.	.	ID=CACTA623	fragment
HanXRQChr16	masked	TIR_repeat	45835607	45836135	528	.	.	.	ID=CACTA624	fragment
HanXRQChr16	masked	TIR_repeat	71647538	71648109	571	.	.	.	ID=CACTA625	fragment
HanXRQChr16	masked	TIR_repeat	94477431	94477942	511	.	.	.	ID=CACTA626	fragment
HanXRQChr16	masked	TIR_repeat	106986548	106987239	691	.	.	.	ID=CACTA627	fragment
HanXRQChr16	masked	TIR_repeat	117883570	117885696	2126	.	.	.	ID=CACTA628	fragment
HanXRQChr16	masked	TIR_repeat	117885695	117887257	1562	.	.	.	ID=CACTA629	fragment
HanXRQChr16	masked	TIR_repeat	119359222	119359836	614	.	.	.	ID=CACTA630	fragment
HanXRQChr16	masked	TIR_repeat	119361337	119362453	1116	.	.	.	ID=CACTA631	fragment
HanXRQChr16	masked	TIR_repeat	124435478	124436712	1234	.	.	.	ID=CACTA632	fragment
HanXRQChr16	masked	TIR_repeat	128055830	128059471	3641	.	.	.	ID=CACTA633	fragment
HanXRQChr16	masked	TIR_repeat	128066409	128067498	1089	.	.	.	ID=CACTA634	fragment
HanXRQChr16	masked	TIR_repeat	139387141	139394695	7554	.	.	.	ID=CACTA635	complete
HanXRQChr16	masked	TIR_repeat	139484437	139485058	621	.	.	.	ID=CACTA636	fragment
HanXRQChr16	masked	TIR_repeat	139747380	139748387	1007	.	.	.	ID=CACTA637	fragment
HanXRQChr16	masked	TIR_repeat	142466071	142466427	356	.	.	.	ID=CACTA638	fragment
HanXRQChr16	masked	TIR_repeat	142480742	142481098	356	.	.	.	ID=CACTA639	fragment
HanXRQChr16	masked	TIR_repeat	142489323	142489679	356	.	.	.	ID=CACTA640	fragment
HanXRQChr16	masked	TIR_repeat	148694596	148701069	6473	.	.	.	ID=CACTA641	fragment
HanXRQChr16	masked	TIR_repeat	149753884	149754258	374	.	.	.	ID=CACTA642	fragment
HanXRQChr16	masked	TIR_repeat	150636591	150640613	4022	.	.	.	ID=CACTA643	complete
HanXRQChr16	masked	TIR_repeat	151599916	151600808	892	.	.	.	ID=CACTA644	fragment
HanXRQChr16	masked	TIR_repeat	154231921	154234094	2173	.	.	.	ID=CACTA645	fragment
HanXRQChr16	masked	TIR_repeat	159464039	159466946	2907	.	.	.	ID=CACTA646	fragment
HanXRQChr16	masked	TIR_repeat	163730254	163733760	3506	.	.	.	ID=CACTA647	fragment
HanXRQChr16	masked	TIR_repeat	170010412	170010812	400	.	.	.	ID=CACTA648	fragment
HanXRQChr16	masked	TIR_repeat	184951097	184951950	853	.	.	.	ID=CACTA649	fragment
HanXRQChr16	masked	TIR_repeat	185564509	185564931	422	.	.	.	ID=CACTA650	fragment
HanXRQChr16	masked	TIR_repeat	185568115	185568603	488	.	.	.	ID=CACTA651	fragment
HanXRQChr17	masked	TIR_repeat	2223582	2225245	1663	.	.	.	ID=CACTA652	fragment
HanXRQChr17	masked	TIR_repeat	3057459	3059571	2112	.	.	.	ID=CACTA653	fragment
HanXRQChr17	masked	TIR_repeat	3117207	3117703	496	.	.	.	ID=CACTA654	fragment
HanXRQChr17	masked	TIR_repeat	13361200	13361728	528	.	.	.	ID=CACTA655	fragment
HanXRQChr17	masked	TIR_repeat	13434430	13434837	407	.	.	.	ID=CACTA656	fragment
HanXRQChr17	masked	TIR_repeat	14185900	14186467	567	.	.	.	ID=CACTA657	fragment
HanXRQChr17	masked	TIR_repeat	22025095	22026036	941	.	.	.	ID=CACTA658	fragment
HanXRQChr17	masked	TIR_repeat	28621799	28622342	543	.	.	.	ID=CACTA659	fragment
HanXRQChr17	masked	TIR_repeat	31095021	31095488	467	.	.	.	ID=CACTA660	fragment
HanXRQChr17	masked	TIR_repeat	31920748	31921235	487	.	.	.	ID=CACTA661	fragment
HanXRQChr17	masked	TIR_repeat	32034200	32035264	1064	.	.	.	ID=CACTA662	fragment
HanXRQChr17	masked	TIR_repeat	42449550	42451905	2355	.	.	.	ID=CACTA663	fragment
HanXRQChr17	masked	TIR_repeat	42483145	42485500	2355	.	.	.	ID=CACTA664	fragment
HanXRQChr17	masked	TIR_repeat	42496621	42497170	549	.	.	.	ID=CACTA665	fragment
HanXRQChr17	masked	TIR_repeat	44047233	44047765	532	.	.	.	ID=CACTA666	fragment
HanXRQChr17	masked	TIR_repeat	45471326	45472757	1431	.	.	.	ID=CACTA667	fragment
HanXRQChr17	masked	TIR_repeat	45473468	45474066	598	.	.	.	ID=CACTA668	fragment
HanXRQChr17	masked	TIR_repeat	47637609	47642782	5173	.	.	.	ID=CACTA669	complete
HanXRQChr17	masked	TIR_repeat	48127804	48128885	1081	.	.	.	ID=CACTA670	fragment
HanXRQChr17	masked	TIR_repeat	54907212	54907721	509	.	.	.	ID=CACTA671	fragment
HanXRQChr17	masked	TIR_repeat	60426850	60428287	1437	.	.	.	ID=CACTA672	fragment
HanXRQChr17	masked	TIR_repeat	63198902	63202217	3315	.	.	.	ID=CACTA673	fragment
HanXRQChr17	masked	TIR_repeat	63717623	63721055	3432	.	.	.	ID=CACTA674	fragment
HanXRQChr17	masked	TIR_repeat	67579875	67582613	2738	.	.	.	ID=CACTA675	fragment
HanXRQChr17	masked	TIR_repeat	67599708	67600502	794	.	.	.	ID=CACTA676	fragment
HanXRQChr17	masked	TIR_repeat	68193643	68194142	499	.	.	.	ID=CACTA677	fragment
HanXRQChr17	masked	TIR_repeat	74405177	74405756	579	.	.	.	ID=CACTA678	fragment
HanXRQChr17	masked	TIR_repeat	84099735	84100241	506	.	.	.	ID=CACTA679	fragment
HanXRQChr17	masked	TIR_repeat	93126497	93127118	621	.	.	.	ID=CACTA680	fragment
HanXRQChr17	masked	TIR_repeat	93164704	93165330	626	.	.	.	ID=CACTA681	fragment
HanXRQChr17	masked	TIR_repeat	93185904	93186267	363	.	.	.	ID=CACTA682	fragment
HanXRQChr17	masked	TIR_repeat	95938863	95939232	369	.	.	.	ID=CACTA683	fragment
HanXRQChr17	masked	TIR_repeat	98332624	98333579	955	.	.	.	ID=CACTA684	complete
HanXRQChr17	masked	TIR_repeat	99228227	99228757	530	.	.	.	ID=CACTA685	fragment
HanXRQChr17	masked	TIR_repeat	101197246	101197762	516	.	.	.	ID=CACTA686	fragment
HanXRQChr17	masked	TIR_repeat	104150217	104151018	801	.	.	.	ID=CACTA687	fragment
HanXRQChr17	masked	TIR_repeat	105500849	105501312	463	.	.	.	ID=CACTA688	fragment
HanXRQChr17	masked	TIR_repeat	133914969	133915597	628	.	.	.	ID=CACTA689	fragment
HanXRQChr17	masked	TIR_repeat	134113338	134113731	393	.	.	.	ID=CACTA690	fragment
HanXRQChr17	masked	TIR_repeat	139322691	139323166	475	.	.	.	ID=CACTA691	fragment
HanXRQChr17	masked	TIR_repeat	160614824	160615353	529	.	.	.	ID=CACTA692	fragment
HanXRQChr17	masked	TIR_repeat	164520103	164521773	1670	.	.	.	ID=CACTA693	fragment
HanXRQChr17	masked	TIR_repeat	164543226	164545213	1987	.	.	.	ID=CACTA694	fragment
HanXRQChr17	masked	TIR_repeat	168659873	168660793	920	.	.	.	ID=CACTA695	fragment
HanXRQChr17	masked	TIR_repeat	169720224	169720800	576	.	.	.	ID=CACTA696	fragment
HanXRQChr17	masked	TIR_repeat	170737481	170744938	7457	.	.	.	ID=CACTA697	complete
HanXRQChr17	masked	TIR_repeat	170788360	170789250	890	.	.	.	ID=CACTA698	fragment
HanXRQChr17	masked	TIR_repeat	171674270	171674840	570	.	.	.	ID=CACTA699	fragment
HanXRQChr17	masked	TIR_repeat	171676962	171677479	517	.	.	.	ID=CACTA700	fragment
HanXRQChr17	masked	TIR_repeat	174994969	174995466	497	.	.	.	ID=CACTA701	fragment
HanXRQChr17	masked	TIR_repeat	203884059	203887705	3646	.	.	.	ID=CACTA702	fragment
HanXRQChr17	masked	TIR_repeat	203887707	203888766	1059	.	.	.	ID=CACTA703	fragment
HanXRQChr17	masked	TIR_repeat	205323932	205330231	6299	.	.	.	ID=CACTA704	fragment
HanXRQChr17	masked	TIR_repeat	205330461	205331450	989	.	.	.	ID=CACTA705	fragment
HanXRQChr17	masked	TIR_repeat	210375489	210376471	982	.	.	.	ID=CACTA706	fragment
HanXRQChr17	masked	TIR_repeat	210961682	210964691	3009	.	.	.	ID=CACTA707	fragment
HanXRQChr17	masked	TIR_repeat	211327788	211333859	6071	.	.	.	ID=CACTA708	fragment
