# Supplementary material for: On the Trail of Tetu1: Genome-Wide Discovery of CACTA Transposable Elements in Sunflower Genome
Source: Int J Mol Sci. 2020 Mar 16;21(6):2021. doi: 10.3390/ijms21062021 (PMC7139988; doi:10.3390/ijms21062021)
Supplement: Supplementary file 1 [file ijms-21-02021-s001.zip › ijms-748759-SI/Supplementary_Material_Ventimiglia_et_al/Supplementary_Material_2_Tetu1_HanXRQr1.0.txt]

RID: WUB2SU6U014	
Job Title:Tetu1				
Program: BLASTN 
Database: Genome (HanXRQr1.0 reference Annotation Release 100) Helianthus annuus HanXRQr1.0 [GCF_002127325.1] chromosomes plus unplaced and unlocalized scaffolds (reference assembly in Annotation Release 100)
Query #1: Tetu1 Query ID: lcl|Query_23901 Length: 5784

Sequences producing significant alignments:
                                                                  Max    Total Query    E    Per.                  
Description                                                       Score  Score cover Value  Ident  Accession        
Helianthus annuus linkage group 7, HanXRQr1.0                     10624  11527 100%  0.0    99.83  NC_035439.1      
Helianthus annuus linkage group 15, HanXRQr1.0                    10298  10750 100%  0.0    98.74  NC_035447.1        

Alignments:
>Helianthus annuus linkage group 7, HanXRQr1.0
Sequence ID: NC_035439.1 Length: 103871911 
Range 1: 30137334 to 30143115

Score:10624 bits(5753), Expect:0.0, 
Identities:5774/5784(99%),  Gaps:2/5784(0%), Strand: Plus/Minus

Query  1         CACTACTAGAAAATGAGCCTAATGCAACTTTTTAGATGCAACTCTTTTCAATAATGTTGC  60
                 ||||||||||||||||||||||||||||||||||||||||||||||||||||||||||||
Sbjct  30143115  CACTACTAGAAAATGAGCCTAATGCAACTTTTTAGATGCAACTCTTTTCAATAATGTTGC  30143056

Query  61        ATTAGACTCTAATGCAACATAATTCAACATAAAGGTTGCATTAAAAGATCTAATGTAACC  120
                 ||||||||||||||||||||||||||||||||||||||||||||||||||||||||||||
Sbjct  30143055  ATTAGACTCTAATGCAACATAATTCAACATAAAGGTTGCATTAAAAGATCTAATGTAACC  30142996

Query  121       TTTTTAATAAAAAGTTGCAAAATTTGATCAAAATTGCAACCTTTTGACTCAAAAGTTGCA  180
                 ||||||||||||||||||||||||||||||||||||||||||||||||||||||||||||
Sbjct  30142995  TTTTTAATAAAAAGTTGCAAAATTTGATCAAAATTGCAACCTTTTGACTCAAAAGTTGCA  30142936

Query  181       AATTTTACTTAAAATTGCAACTTTTTCTTGAAAAGTTGCATATTTTATTGGAGTTTGTAA  240
                 ||||||||||||||||||||||||||||||||||||||||||||||||||||||||||||
Sbjct  30142935  AATTTTACTTAAAATTGCAACTTTTTCTTGAAAAGTTGCATATTTTATTGGAGTTTGTAA  30142876

Query  241       CTTTTGTTAGAAAAGTTACATTGTTCAAGCTTAGATGCAACTCTAGTGCTAAAGGTTGCG  300
                 ||||||||||||||||||||||||||||||||||||||||||||||||||||||||||||
Sbjct  30142875  CTTTTGTTAGAAAAGTTACATTGTTCAAGCTTAGATGCAACTCTAGTGCTAAAGGTTGCG  30142816

Query  301       TATGAGATAAAACCACCTTAAACTATGtaaaaaataaagtaataaaaaagaaattttgtt  360
                 ||||||||||||||||||||||||||||||||||||||||||||||||||||||||||||
Sbjct  30142815  TATGAGATAAAACCACCTTAAACTATGTAAAAAATAAAGTAATAAAAAAGAAATTTTGTT  30142756

Query  361       ggttatgcaagtgGGTCCCTTCTCACGTCTGCTAAAGGGCTGGCGAAGCATACAATGATG  420
                 ||||||||||||||||||||||||||||||||||||||||||||||||||||||||||||
Sbjct  30142755  GGTTATGCAAGTGGGTCCCTTCTCACGTCTGCTAAAGGGCTGGCGAAGCATACAATGATG  30142696

Query  421       CCCTTCAATGACACCTAGGAGATGGTTTGAGATGCCATTGGGGTGATGTGGCGAGGAGCT  480
                 ||||||||||||||||||||||||||||||||||||||||||||||||||||||||||||
Sbjct  30142695  CCCTTCAATGACACCTAGGAGATGGTTTGAGATGCCATTGGGGTGATGTGGCGAGGAGCT  30142636

Query  481       TTATCCCACACTGAGCAACCTACAAGTTATCATGACCATGGTCTAATTTGATTAAAAATG  540
                 ||||||||||||||||||||||||||||||||||||||||||||||||||||||||||||
Sbjct  30142635  TTATCCCACACTGAGCAACCTACAAGTTATCATGACCATGGTCTAATTTGATTAAAAATG  30142576

Query  541       TTAATCGTGGTCGAACaattgaatataaataaagtatacaattgaatataaataaagaat  600
                 ||||||||||||||||||||||||||||||||||||||||||||||||||||||||||||
Sbjct  30142575  TTAATCGTGGTCGAACAATTGAATATAAATAAAGTATACAATTGAATATAAATAAAGAAT  30142516

Query  601       ataaaaattatttattaatttttttcgatagttataacctaaatatatatcATCATTATA  660
                 ||||||||||||||||||||||||||||||||||||||||||||||||||||||||||||
Sbjct  30142515  ATAAAAATTATTTATTAATTTTTTTCGATAGTTATAACCTAAATATATATCATCATTATA  30142456

Query  661       CAATCAcattttataattattttaatCTCCCTCCCAAAATCTAAATAGTTCCCCCAAAAG  720
                 ||||||||||||||||||||||||||||||||||||||||||||||||||||||||||||
Sbjct  30142455  CAATCACATTTTATAATTATTTTAATCTCCCTCCCAAAATCTAAATAGTTCCCCCAAAAG  30142396

Query  721       TTTAGATTTTCCTATGAGATTTCACAATGAACATTCATCTCTCCCATTACCCACCCCAAT  780
                 ||||||||||||||||||||||||||||||||||||||||||||||||||||||||||||
Sbjct  30142395  TTTAGATTTTCCTATGAGATTTCACAATGAACATTCATCTCTCCCATTACCCACCCCAAT  30142336

Query  781       CGCTATTCTTTCGCTGAAACTGCTAGATCGTCTCCTCTTATCGATTCCCACTACTACGCC  840
                 ||||||||||||||||||||||||||||||||||||||||||||||||||||||||||||
Sbjct  30142335  CGCTATTCTTTCGCTGAAACTGCTAGATCGTCTCCTCTTATCGATTCCCACTACTACGCC  30142276

Query  841       CCTAATGAATCGCAACTGAGTAACCGATGAACCACAACTGCACCACCAGATGATCTCTCA  900
                 ||||||||||||||||||||||||||||||||||||||||||||||||||||||||||||
Sbjct  30142275  CCTAATGAATCGCAACTGAGTAACCGATGAACCACAACTGCACCACCAGATGATCTCTCA  30142216

Query  901       TCGCCGCTCATACCTTGTCACTCAACTCTTCTTCGCTTCACTTCAGCCCCGGAAGGTATA  960
                 ||||||||||||||||||||||||||||||||||||||||||||||||||||||||||||
Sbjct  30142215  TCGCCGCTCATACCTTGTCACTCAACTCTTCTTCGCTTCACTTCAGCCCCGGAAGGTATA  30142156

Query  961       TTTGTTTCTCTTCGACCAGTTTTGCTTCAATCACAATTAGGGTTTTAATTAAAAcattga  1020
                 ||||||||||||||||||||||||||||||||||||||||||||||||||||||||||||
Sbjct  30142155  TTTGTTTCTCTTCGACCAGTTTTGCTTCAATCACAATTAGGGTTTTAATTAAAACATTGA  30142096

Query  1021      attttgaattttttttgggGCACATGTGTGTTGGAGGGGATATCTTATGTTAGGAGGATT  1080
                 ||||||||||||||||||||||||||||||||||||||||||||||||||||||||||||
Sbjct  30142095  ATTTTGAATTTTTTTTGGGGCACATGTGTGTTGGAGGGGATATCTTATGTTAGGAGGATT  30142036

Query  1081      TCTAATATCTTTTACAGAAGAAACACTTGTAATACAACTTAAGGTATATCACTCATCATT  1140
                 ||||||||||||||||||||||||||||||||||||||||||||||||||||||||||||
Sbjct  30142035  TCTAATATCTTTTACAGAAGAAACACTTGTAATACAACTTAAGGTATATCACTCATCATT  30141976

Query  1141      GAGTACATTCTAATTTTGTATTATGGGTGCATTCTATTATAGATTTGTTGATTAAATTTT  1200
                 ||||||||||||||||||||||||||||||||||||||||||||||||||||||||||||
Sbjct  30141975  GAGTACATTCTAATTTTGTATTATGGGTGCATTCTATTATAGATTTGTTGATTAAATTTT  30141916

Query  1201      GTAAGTGAGTCATGTGTGTGATTAATGATCAGTTTGGGGACTTGGGTTTGATTTAAATTT  1260
                 ||||||||||||||||||||||||||||||||||||||||||||||||||||||||||||
Sbjct  30141915  GTAAGTGAGTCATGTGTGTGATTAATGATCAGTTTGGGGACTTGGGTTTGATTTAAATTT  30141856

Query  1261      TGTTAACTAGGGTTCTATAGCAAAGCCAGAGAATCTCTGTGATGGTACATtgaatttgat  1320
                 ||||||||||||||||||||||||||||||||||||||||||||||||||||||||||||
Sbjct  30141855  TGTTAACTAGGGTTCTATAGCAAAGCCAGAGAATCTCTGTGATGGTACATTGAATTTGAT  30141796

Query  1321      gatttggtagTGTATCATTTGTAGTAAGAACGGGGTAAGTTCTTgtaacatttcatttgt  1380
                 ||||||||||||||||||||||||||||||||||||||||||||||||||||||||||||
Sbjct  30141795  GATTTGGTAGTGTATCATTTGTAGTAAGAACGGGGTAAGTTCTTGTAACATTTCATTTGT  30141736

Query  1381      tttgaCTTATATTTGTTGATCAAATAATTTTCATTGATTGGAATCTTGAAACTTCTGTGC  1440
                 ||||||||||||||||||||||||||||||||||||||||||||||||||||||||||||
Sbjct  30141735  TTTGACTTATATTTGTTGATCAAATAATTTTCATTGATTGGAATCTTGAAACTTCTGTGC  30141676

Query  1441      TTTGGCTGCTTGTTTACTATTATCTTTCATTACAATTTATACAATATTTACGTTCTTTTT  1500
                 |||||||||||||||||||||||||||||||||||||||||||||||||| |||||||||
Sbjct  30141675  TTTGGCTGCTTGTTTACTATTATCTTTCATTACAATTTATACAATATTTATGTTCTTTTT  30141616

Query  1501      GTCTGCAAATTGTAATAGCAACTTATCTAAAAATATGTGATACATTATGCCTACTTTTAT  1560
                 ||||||||||||||||||||||||||||||||||||||||||||||||||||||||||||
Sbjct  30141615  GTCTGCAAATTGTAATAGCAACTTATCTAAAAATATGTGATACATTATGCCTACTTTTAT  30141556

Query  1561      aaaaaagcacacaaaatcaaaaataaaaacatgGTACATTACAACTATTAGGCTTCCTAC  1620
                 ||||||||||||||||||||||||||||||||||||||||||||||||||||||||||||
Sbjct  30141555  AAAAAAGCACACAAAATCAAAAATAAAAACATGGTACATTACAACTATTAGGCTTCCTAC  30141496

Query  1621      ATAGTTTCTAGATTCTTATGTCATATTGTTTGTTTACTTGGTTGAAGACTTGCACTCCTT  1680
                 ||||||||||||||||||||||||||||||||||||||||||||||||||||||||||||
Sbjct  30141495  ATAGTTTCTAGATTCTTATGTCATATTGTTTGTTTACTTGGTTGAAGACTTGCACTCCTT  30141436

Query  1681      ATGTAAAGAGTTGTGCAGTTTCATTTCCTTAGTAATTACAGGTGTAATATTTTTAACTAG  1740
                 ||||||||||||||||||||||||||||||||||||||||||||||||||||||||||||
Sbjct  30141435  ATGTAAAGAGTTGTGCAGTTTCATTTCCTTAGTAATTACAGGTGTAATATTTTTAACTAG  30141376

Query  1741      CTGGTCCATTTTGGATTACTTGCATATGTTTCATGCCTTTATCGATTACTTTAAATGTGT  1800
                 ||||||||||||||||||||||||||||||||||||||||||||||||||||||||||||
Sbjct  30141375  CTGGTCCATTTTGGATTACTTGCATATGTTTCATGCCTTTATCGATTACTTTAAATGTGT  30141316

Query  1801      TGTACATCTTTTTCTAGTTTGCTTATCCCTAGGTATTTGACTATGTGTGCAAACGAGATG  1860
                 ||||||||||||||||||||||||||||||||||||||||||||||||||||||||||||
Sbjct  30141315  TGTACATCTTTTTCTAGTTTGCTTATCCCTAGGTATTTGACTATGTGTGCAAACGAGATG  30141256

Query  1861      AGCTCGAGCTCGCTTTACTTATGAGAGCTCGAACTCGGCTCAGTTTGAGCATtgttctaa  1920
                 ||||||||||||||||||||||||||||||||||||||||||||||||||||||||||||
Sbjct  30141255  AGCTCGAGCTCGCTTTACTTATGAGAGCTCGAACTCGGCTCAGTTTGAGCATTGTTCTAA  30141196

Query  1921      agctcgagctcgactcgtttaatatttattagttaatttatattgattatcattaatttt  1980
                 ||||||||||||||||||||||||||||||||||||||||||||||||||||||||||||
Sbjct  30141195  AGCTCGAGCTCGACTCGTTTAATATTTATTAGTTAATTTATATTGATTATCATTAATTTT  30141136

Query  1981      tataatgtgtgtgtgtgtttgtgtatacatataatttagtcattttattataattctata  2040
                 ||||||||||||||||||||||||||||||||||||||||||||||||||||||||||||
Sbjct  30141135  TATAATGTGTGTGTGTGTTTGTGTATACATATAATTTAGTCATTTTATTATAATTCTATA  30141076

Query  2041      cataaaattactattatatgaatatatattttatatattaaaaacaaaatatataaattt  2100
                 ||||||||||||||||||||||||||||||||||||||||||||||||||||||||||||
Sbjct  30141075  CATAAAATTACTATTATATGAATATATATTTTATATATTAAAAACAAAATATATAAATTT  30141016

Query  2101      taagctcGTTTAGGCTCATGAGTAGGCTCAAggtcgataagtgaagctcgggcttttttt  2160
                 ||||||||||||||||||||||||||||||||||||||||||||||||||||||||||||
Sbjct  30141015  TAAGCTCGTTTAGGCTCATGAGTAGGCTCAAGGTCGATAAGTGAAGCTCGGGCTTTTTTT  30140956

Query  2161      acaaaataagctttTATTTAGGCGTGGGCTCAAACTTGTTTAAGCTCAACTCATTTCGAG  2220
                 ||||||||||||||||||||||||||||||||||||||||||||||||||||||||||||
Sbjct  30140955  ACAAAATAAGCTTTTATTTAGGCGTGGGCTCAAACTTGTTTAAGCTCAACTCATTTCGAG  30140896

Query  2221      CCGCTCATCATTATATTTTAATCAAATTACATTTATTACTTTCATGTATATTAAAATTAG  2280
                 ||||||||||||||||||||||||||||||||||||||||||||||||||||||||||||
Sbjct  30140895  CCGCTCATCATTATATTTTAATCAAATTACATTTATTACTTTCATGTATATTAAAATTAG  30140836

Query  2281      ATGAGAAAATGAAGTACTTATTATGAACCAGATAAATAATAATCAAAGATCATTATCCCA  2340
                 ||||||||||||||||||||||||||||||||||||||||||||||||||||||||||||
Sbjct  30140835  ATGAGAAAATGAAGTACTTATTATGAACCAGATAAATAATAATCAAAGATCATTATCCCA  30140776

Query  2341      ACAAACCGAACTAATCCCTTGAGCAGCAGCCGTAGCGACTGCATGCCCGCGGCTGCGCGA  2400
                 ||||||||||||||||||||||||||||||||||||||||||||||||||||||||||||
Sbjct  30140775  ACAAACCGAACTAATCCCTTGAGCAGCAGCCGTAGCGACTGCATGCCCGCGGCTGCGCGA  30140716

Query  2401      CTTCACCGCACGCAACAACGGCTGCACGCTCACAGCTGCGCGGCTTCACTTCACGCACGC  2460
                 ||||||||||||||||||||||||||||||| ||||||||||||||||||||||||||||
Sbjct  30140715  CTTCACCGCACGCAACAACGGCTGCACGCTCGCAGCTGCGCGGCTTCACTTCACGCACGC  30140656

Query  2461      CGCACGTAGCAGTGGCAATTATCTTATTATTGACTTTGTTTTTTGCACAACTTAAATAAT  2520
                 ||||||||||||||||||||||||||||||||||||||||||||||||||||||||||||
Sbjct  30140655  CGCACGTAGCAGTGGCAATTATCTTATTATTGACTTTGTTTTTTGCACAACTTAAATAAT  30140596

Query  2521      GAAGGTAAGGAGTAAGGTTCCATGTTTTCATGCATACAATACACATTCACtttttttATG  2580
                 ||||||||||||||||||||||||||||||||||||||||||||||||||||||||||||
Sbjct  30140595  GAAGGTAAGGAGTAAGGTTCCATGTTTTCATGCATACAATACACATTCACTTTTTTTATG  30140536

Query  2581      TTGGATAAAACTTCTTTGTGTGactgttcttttttttttttttttttttttttttttgca  2640
                 ||||||||||||||||||||||||||||||||||||||||||||||||||||||||||||
Sbjct  30140535  TTGGATAAAACTTCTTTGTGTGACTGTTCTTTTTTTTTTTTTTTTTTTTTTTTTTTTGCA  30140476

Query  2641      gccTTCAACATGTATATGTATGATTATTTGTACATGGGACATGTGAATATAGAATGGCTG  2700
                 |||||||||||||||||||||||||||||||||||||||||||||||||||||||| |||
Sbjct  30140475  GCCTTCAACATGTATATGTATGATTATTTGTACATGGGACATGTGAATATAGAATGACTG  30140416

Query  2701      GATGAGGTCTTCAAAGTTACTCAGGTATGTTTATGAGAATTACATATTCCCCTTCTTAAA  2760
                 ||||||||||||||||||||||||||||||||||||||||||||||||||||||||||||
Sbjct  30140415  GATGAGGTCTTCAAAGTTACTCAGGTATGTTTATGAGAATTACATATTCCCCTTCTTAAA  30140356

Query  2761      AGGTGATTCTTAAATCTACAACCATCCTAGACAGTCAAAGTGGGCGGGTTGGGTTGGGCT  2820
                 ||||||||||||||||||||||||||||||||||||||||||||||||||||||||||||
Sbjct  30140355  AGGTGATTCTTAAATCTACAACCATCCTAGACAGTCAAAGTGGGCGGGTTGGGTTGGGCT  30140296

Query  2821      GTGGTGTGTTGTGTATGCGATGGTTTAAATTCAtttttttAATGTCTTAGAATGTCATTA  2880
                 ||||||||||||||||| ||||||||||||||||||||||||||||||||||||||||||
Sbjct  30140295  GTGGTGTGTTGTGTATGTGATGGTTTAAATTCATTTTTTTAATGTCTTAGAATGTCATTA  30140236

Query  2881      TCATGACTGATGGTATCGGGCtggttgggttgggtttggttttgtttggttgTGTAAAGG  2940
                 ||||||||||||||||||||||||||||||||||||||||||||||||||||||||||||
Sbjct  30140235  TCATGACTGATGGTATCGGGCTGGTTGGGTTGGGTTTGGTTTTGTTTGGTTGTGTAAAGG  30140176

Query  2941      GTCAAATtaggttcgggtcaaaacgggcaGCTTTTATAAAAACAATGTGAAATGAGTtag  3000
                 ||||||||||||||||||||||||||||||||||||||||||||||||||||||||||||
Sbjct  30140175  GTCAAATTAGGTTCGGGTCAAAACGGGCAGCTTTTATAAAAACAATGTGAAATGAGTTAG  30140116

Query  3001      gttcgggtcaaaacgggttgggTCAAAACAGCTTCACGTGCTATAGTTGTTTTATGGCGG  3060
                 ||||||||||||||||||||||||||||||||||||||||||||||||||||||||||||
Sbjct  30140115  GTTCGGGTCAAAACGGGTTGGGTCAAAACAGCTTCACGTGCTATAGTTGTTTTATGGCGG  30140056

Query  3061      TTAGTGGCCACAGTCGGAACGAGTCAATTaaaaaaacggttgttttggttcgggtcgaaa  3120
                 ||||||||||||||||||||||||||||||||||||||||||||||||||||||||||||
Sbjct  30140055  TTAGTGGCCACAGTCGGAACGAGTCAATTAAAAAAACGGTTGTTTTGGTTCGGGTCGAAA  30139996

Query  3121      caggttcgggtcaaaacgggttcgggtcagtacGGGTTTTGGGTCAGGTCGGGTTggtta  3180
                 ||||||||||||||||||||||||||||||||||||||||||||||||||||||||||||
Sbjct  30139995  CAGGTTCGGGTCAAAACGGGTTCGGGTCAGTACGGGTTTTGGGTCAGGTCGGGTTGGTTA  30139936

Query  3181      aaaaatgtttttttaaaaaaaataagtgattgtacatcaaggggcaaTTTATCGGGTTAA  3240
                 ||||||||||||||||||||||||||||||||||||||||||||||||||||||||||||
Sbjct  30139935  AAAAATGTTTTTTTAAAAAAAATAAGTGATTGTACATCAAGGGGCAATTTATCGGGTTAA  30139876

Query  3241      AACTAATAGATTAAGAGAATTTATACCTTCTTTGTTTGACAAAATGCCAACTTTTAAACA  3300
                 ||||||||||||||||||||||||||||||||||||||||||||||||||||||||||||
Sbjct  30139875  AACTAATAGATTAAGAGAATTTATACCTTCTTTGTTTGACAAAATGCCAACTTTTAAACA  30139816

Query  3301      TGTGGTTATAATGTCATGTGGTTATAATGTCAACTGAAAGTGTATTTGACGAATAGAATG  3360
                 ||||||||||||||||||||||||||||||||||||||||||||||||||||||||||||
Sbjct  30139815  TGTGGTTATAATGTCATGTGGTTATAATGTCAACTGAAAGTGTATTTGACGAATAGAATG  30139756

Query  3361      TTAGTTGTCGATGCATGTCAAGTGTGGGATTATGATTGACGTCGAATGTTGTTTGATGAA  3420
                 ||||||||||||||||||||||||||||||||||| ||||||||||||||||||||||||
Sbjct  30139755  TTAGTTGTCGATGCATGTCAAGTGTGGGATTATGACTGACGTCGAATGTTGTTTGATGAA  30139696

Query  3421      TTGAAATGGACGAGAGGAACTTATTTTCTTGGAACATGATACGGGTTTTGGTATGGGTTG  3480
                 ||||||||||||||||||||||||||||||||||||||||||||||||||||||||||||
Sbjct  30139695  TTGAAATGGACGAGAGGAACTTATTTTCTTGGAACATGATACGGGTTTTGGTATGGGTTG  30139636

Query  3481      AAACGGTTCGCCtcgaaacagttcgcgtcgaaacggtaagCGTctaaacggttcgcgtcg  3540
                 ||||||||||||||||||||||||||||||||||||||||||||||||||||||||||||
Sbjct  30139635  AAACGGTTCGCCTCGAAACAGTTCGCGTCGAAACGGTAAGCGTCTAAACGGTTCGCGTCG  30139576

Query  3541      aaacggttcgattcaaaacggtactggtcgaaacggtataGGTCGAAACGGTACGTGTTG  3600
                 ||||||||||||||||||||||||||||||||||||||||||||||||||||||||||||
Sbjct  30139575  AAACGGTTCGATTCAAAACGGTACTGGTCGAAACGGTATAGGTCGAAACGGTACGTGTTG  30139516

Query  3601      AAACGGTacggtcgaaacggttcgcgtcgaagtATGTATATGGTATATGGTTTTGGTgtt  3660
                 ||||||||||||||||||||||||||||||||||||||||||||||||||||| ||||||
Sbjct  30139515  AAACGGTACGGTCGAAACGGTTCGCGTCGAAGTATGTATATGGTATATGGTTT-GGTGTT  30139457

Query  3661      ttgtatttgtatttgtgGTACCGTAGGTCTTGACCCTTTTGATAGCTtctctatttaaaa  3720
                 ||||||||||||||||||||||||||||||||||||||||||||||||||||||||||||
Sbjct  30139456  TTGTATTTGTATTTGTGGTACCGTAGGTCTTGACCCTTTTGATAGCTTCTCTATTTAAAA  30139397

Query  3721      aaatatagtaTGTGGTGTCGAAGTATGTATATGGTTTGGTgttttgtatttgtatttgtg  3780
                 || |||||||||||||||||||||||||||||||||||||||||||||||||||||||||
Sbjct  30139396  AA-TATAGTATGTGGTGTCGAAGTATGTATATGGTTTGGTGTTTTGTATTTGTATTTGTG  30139338

Query  3781      GTGGATTGTTTCCAGGCCTGCTTCCTGCTGGTTCGTAGTTTCCAATTGAATTATTTTTCA  3840
                 ||||||||||||||||||||||||||||||||||||||||||||||||||||||||||||
Sbjct  30139337  GTGGATTGTTTCCAGGCCTGCTTCCTGCTGGTTCGTAGTTTCCAATTGAATTATTTTTCA  30139278

Query  3841      TCGTCAATAAATAAATGTGGCTTCAAGAtgaaataaagtatttattttggCATTTTAATT  3900
                 ||||||||||||||||||||||||||||||||||||||||||||||||||||||||||||
Sbjct  30139277  TCGTCAATAAATAAATGTGGCTTCAAGATGAAATAAAGTATTTATTTTGGCATTTTAATT  30139218

Query  3901      AGCTAGTACCATTTTAAAGGTTCTAAATTGATGCAATCTCTTTCTGaaaaaaaatccaga  3960
                 ||||||||||||||||||||||||||||||||||||||||||||||||||||||||||||
Sbjct  30139217  AGCTAGTACCATTTTAAAGGTTCTAAATTGATGCAATCTCTTTCTGAAAAAAAATCCAGA  30139158

Query  3961      acttaaaaaaaataaaaagtgaaatTCAGAAGGCGTCCAACTTTTAGTTTCTACAGATAC  4020
                 ||||||||||||||||||||||||||||||||||||||||||||||||||||||||||||
Sbjct  30139157  ACTTAAAAAAAATAAAAAGTGAAATTCAGAAGGCGTCCAACTTTTAGTTTCTACAGATAC  30139098

Query  4021      AAAGAGTTGTTACGTATTGCAGCTTCTGGTAAGAGTTTTTCACTTGTTTATCATTCACGT  4080
                 ||||||||||||||||||||||||||||||||||||||||||||||||||||||||||||
Sbjct  30139097  AAAGAGTTGTTACGTATTGCAGCTTCTGGTAAGAGTTTTTCACTTGTTTATCATTCACGT  30139038

Query  4081      TAAAGAATTTTTATACTCATTTTATTATACAGTTTGTTATCTTTTGGGATTTACTTTAGG  4140
                 ||||||||||||||||||||||||||||||||||||||||||||||||||||||||||||
Sbjct  30139037  TAAAGAATTTTTATACTCATTTTATTATACAGTTTGTTATCTTTTGGGATTTACTTTAGG  30138978

Query  4141      CTTTCTTCCGAGTGGTGGTTCGGTTCATCAAATGTGCAAAGATTCACATTGGGATAATAT  4200
                 ||||||||||||||||||||||||||||||||||||||||||||||||||||||||||||
Sbjct  30138977  CTTTCTTCCGAGTGGTGGTTCGGTTCATCAAATGTGCAAAGATTCACATTGGGATAATAT  30138918

Query  4201      GGGTTGTTTCTTTTCTAGGTGTGTCTGATTGTGAATATATCATCTTACATTTATAATATT  4260
                 ||||||||||||||||||||||||||||||||||||||||||||||||||||||||||||
Sbjct  30138917  GGGTTGTTTCTTTTCTAGGTGTGTCTGATTGTGAATATATCATCTTACATTTATAATATT  30138858

Query  4261      GGAACTATTTTTTGATTAATTATAGATCAGATTGGACATGGATTTGGTACAAATAAACAT  4320
                 ||||||||| ||||||||||||||||||||||||||||||||| ||||||||||||||||
Sbjct  30138857  GGAACTATTCTTTGATTAATTATAGATCAGATTGGACATGGATCTGGTACAAATAAACAT  30138798

Query  4321      TTTAGAGAGGATGCAGAAATCGCTATGCAAGGACTCATCAATTTTGCTTAATATACATCT  4380
                  |||||||||||||||||||||||||||||||||||||||||||||||||||||||||||
Sbjct  30138797  CTTAGAGAGGATGCAGAAATCGCTATGCAAGGACTCATCAATTTTGCTTAATATACATCT  30138738

Query  4381      AGTATACATCTGTAAGTTGCTAGCTGTTAATATTTTTATATGTAACCAGGTCATCCAACT  4440
                 ||||||||||||||||||||||||||||||||||||||||||||||||||||||||||||
Sbjct  30138737  AGTATACATCTGTAAGTTGCTAGCTGTTAATATTTTTATATGTAACCAGGTCATCCAACT  30138678

Query  4441      ACTAGtttttttAGTTTTAGCCTTTTAAGTTTGATTCTTCAAGTTCTTAAGCATACAAAT  4500
                 ||||||||||||||||||||||||||||||||||||||||||||||||||||||||||||
Sbjct  30138677  ACTAGTTTTTTTAGTTTTAGCCTTTTAAGTTTGATTCTTCAAGTTCTTAAGCATACAAAT  30138618

Query  4501      tctattgagcataaaaatatgtGAGATATACCTGGCAGAATGGGTGGGTTAGGTTGGGCG  4560
                 ||||||||||||||||||||||||||||||||||||||||||||||||||||||||||||
Sbjct  30138617  TCTATTGAGCATAAAAATATGTGAGATATACCTGGCAGAATGGGTGGGTTAGGTTGGGCG  30138558

Query  4561      CAGTGATGGGTCATAATAGGTTCGTGTCAGAACAtgtcattttattataaaaagCTCAGT  4620
                 ||||||||||||||||||||||||||||||||||||||||||||||||||||||||||||
Sbjct  30138557  CAGTGATGGGTCATAATAGGTTCGTGTCAGAACATGTCATTTTATTATAAAAAGCTCAGT  30138498

Query  4621      TTGGTTCGGGTCAGAATCAGTTTTGATACCAATTGATACAAGTCGGAATGGGTCAACTCT  4680
                 ||||||||||||||||||||||||||||||||||||||||||||||||||||||||||||
Sbjct  30138497  TTGGTTCGGGTCAGAATCAGTTTTGATACCAATTGATACAAGTCGGAATGGGTCAACTCT  30138438

Query  4681      AATCTACAACATATTTTATACTTTAGATCCCTATCGTCCCAGCTAACTATATTCCTTATA  4740
                 ||||||||||||||||||||||||||||||||||||||||||||||||||||||||||||
Sbjct  30138437  AATCTACAACATATTTTATACTTTAGATCCCTATCGTCCCAGCTAACTATATTCCTTATA  30138378

Query  4741      TTCTGAACtttttttagttaagtttttttcGTAGTAGCATATTTAGGGAATCAGAGTGTA  4800
                 ||||||||||||||||||||||||||||||||||||||||||||||||||||||||||||
Sbjct  30138377  TTCTGAACTTTTTTTAGTTAAGTTTTTTTCGTAGTAGCATATTTAGGGAATCAGAGTGTA  30138318

Query  4801      ACGTGAATGTGAAATCTTAGCAGcgccaggtttttgataaaacgTCAGCGTTAGAACTCG  4860
                 ||||||||||||||||||||||||||||||||||||||||||||||||||||||||||||
Sbjct  30138317  ACGTGAATGTGAAATCTTAGCAGCGCCAGGTTTTTGATAAAACGTCAGCGTTAGAACTCG  30138258

Query  4861      CCCAAAAATCTAAGTGCTAAATCATTCAAAATCTAAGAGAAATCACCATAAAGAATTACT  4920
                 ||||||||||||||||||||||||||||||||||||||||||||||||||||||||||||
Sbjct  30138257  CCCAAAAATCTAAGTGCTAAATCATTCAAAATCTAAGAGAAATCACCATAAAGAATTACT  30138198

Query  4921      AAAAATTTAGAACAAGAATTAAATAAGCCATAAAACTAGAGGTCTGCATGGGCGATGTGG  4980
                 ||||||||||||||||||||||||||||||||||||||||||||||||||||||||||||
Sbjct  30138197  AAAAATTTAGAACAAGAATTAAATAAGCCATAAAACTAGAGGTCTGCATGGGCGATGTGG  30138138

Query  4981      GAACATCAGCATAGCAAGGCTTCACATCTTTTAAAAAGCACAAGAAAGGGGGACAATACT  5040
                 ||||||||||||||||||||||||||||||||||||||||||||||||||||||||||||
Sbjct  30138137  GAACATCAGCATAGCAAGGCTTCACATCTTTTAAAAAGCACAAGAAAGGGGGACAATACT  30138078

Query  5041      CCATAAATTTATGGTAAATTAACTTATTACTTATTATCTTTGTAATTGATTGGTTTCATC  5100
                 ||||||||||||||||||||||||||||||||||||||||||||||||||||||||||||
Sbjct  30138077  CCATAAATTTATGGTAAATTAACTTATTACTTATTATCTTTGTAATTGATTGGTTTCATC  30138018

Query  5101      ACTATTTAGCTTCTTAGTCATTCCATTAATTATATTCATATATCTGTTGCAGGCCATTTT  5160
                 ||||||||||||||||||||||||||||||||||||||||||||||||||||||||||||
Sbjct  30138017  ACTATTTAGCTTCTTAGTCATTCCATTAATTATATTCATATATCTGTTGCAGGCCATTTT  30137958

Query  5161      ACTTTGGGGTATGTGAATGACAAGCGGAGTTTTGAGAAGATGATCAGATTGAATTAACAA  5220
                 ||||||||||||||||||||||||||||||||||||||||||||||||||||||||||||
Sbjct  30137957  ACTTTGGGGTATGTGAATGACAAGCGGAGTTTTGAGAAGATGATCAGATTGAATTAACAA  30137898

Query  5221      CTTTACTTGGATTACTTTGTTATTTTGAAATTGGAAATATATGTTAAAGTACAACATAAG  5280
                 ||||||||||||||||||||||||||||||||||||||||||||||||||||||||||||
Sbjct  30137897  CTTTACTTGGATTACTTTGTTATTTTGAAATTGGAAATATATGTTAAAGTACAACATAAG  30137838

Query  5281      ATATTGATTACATTTATGTTATTGTGCTGGTGTAATTGAGATACTATTCCATATTAATAA  5340
                 ||||||||||||||||||||||||||||||||||||||||||||||||||||||||||||
Sbjct  30137837  ATATTGATTACATTTATGTTATTGTGCTGGTGTAATTGAGATACTATTCCATATTAATAA  30137778

Query  5341      AAATTTTAGTACATCAAACAATGATGTTGTAGAGTTGCCTTTGACTATAATCAAGGTTGC  5400
                 ||||||||||||||||||||||||||||||||||||||||||||||||||||||||||||
Sbjct  30137777  AAATTTTAGTACATCAAACAATGATGTTGTAGAGTTGCCTTTGACTATAATCAAGGTTGC  30137718

Query  5401      ATTTGTTTTACTCTTTATATAATAATGGTTGCATTTGAGTGTAACAAAGGTTGCATTTTG  5460
                 ||||||||||||||||||||||||||||||||||||||||||||||||||||||||||||
Sbjct  30137717  ATTTGTTTTACTCTTTATATAATAATGGTTGCATTTGAGTGTAACAAAGGTTGCATTTTG  30137658

Query  5461      GTGTAGAAAAGGTTGCGTTTGAGGTGGCAAAACTTGCATTTGAGATAACAAAGGTTACAT  5520
                 ||||||||||||||||||||||||||||||||||||||||||||||||||||||||||||
Sbjct  30137657  GTGTAGAAAAGGTTGCGTTTGAGGTGGCAAAACTTGCATTTGAGATAACAAAGGTTACAT  30137598

Query  5521      TTGAGTGCTAGAAAAGTTGCACTGAAAGTAAAAAGAGTTGCGTTAGGATATAAAAAAGGT  5580
                 ||||||||||||||||||||||||||||||||||||||||||||||||||||||||||||
Sbjct  30137597  TTGAGTGCTAGAAAAGTTGCACTGAAAGTAAAAAGAGTTGCGTTAGGATATAAAAAAGGT  30137538

Query  5581      TGCATTATGAAAAGGTTGCATTTGAATAGTAAATGCAACTCTTTaaaaaaaGGTTGCATT  5640
                 ||||||||||||||||||||||||||||||||||||||||||||||||||||||||||||
Sbjct  30137537  TGCATTATGAAAAGGTTGCATTTGAATAGTAAATGCAACTCTTTAAAAAAAGGTTGCATT  30137478

Query  5641      TTCTAACAAAAAGGTTGCATTAGGTCTAATGCAACTTCATCTAATGCAGCCCTTGataaa  5700
                 ||||||||||||||||||||||||||||||||||||||||||||||||||||||||||||
Sbjct  30137477  TTCTAACAAAAAGGTTGCATTAGGTCTAATGCAACTTCATCTAATGCAGCCCTTGATAAA  30137418

Query  5701      aggttgcattaggcctaatgcaacctttttaaCCCCTAATGCAACATTTTATAAGGGTTG  5760
                 ||||||||||||||||||||||||||||||||||||||||||||||||||||||||||||
Sbjct  30137417  AGGTTGCATTAGGCCTAATGCAACCTTTTTAACCCCTAATGCAACATTTTATAAGGGTTG  30137358

Query  5761      CATTAGCATCATTTTCTTGTAGTG  5784
                 ||||||||||||||||||||||||
Sbjct  30137357  CATTAGCATCATTTTCTTGTAGTG  30137334


>Helianthus annuus linkage group 15, HanXRQr1.0
Sequence ID: NC_035447.1 Length: 171247636 
Range 1: 6435740 to 6441546

Score:10298 bits(5576), Expect:0.0, 
Identities:5742/5815(99%),  Gaps:39/5815(0%), Strand: Plus/Minus

Query  1        CACTACTAGAAAATGAGCCTAATGCAACTTTTTAGATGCAACTCTTTTCAATAATGTTGC  60
                ||||||||||||||||||||||||||||||||||||||||||||||||||||||||||||
Sbjct  6441546  CACTACTAGAAAATGAGCCTAATGCAACTTTTTAGATGCAACTCTTTTCAATAATGTTGC  6441487

Query  61       ATTAGACTCTAATGCAACATAATTCAACATAAAGGTTGCATTAAAAGATCTAATGTAACC  120
                |||||||||||||||||||||||||||| |||||||||||||||||||||||||||||||
Sbjct  6441486  ATTAGACTCTAATGCAACATAATTCAACGTAAAGGTTGCATTAAAAGATCTAATGTAACC  6441427

Query  121      TTTTTAATAAAAAGTTGCAAAATTTGATCAAAATTGCAACCTTTTGACTCAAAAGTTGCA  180
                ||||||||||||||||||||||||||||||||||||||||||||||||||||||||||||
Sbjct  6441426  TTTTTAATAAAAAGTTGCAAAATTTGATCAAAATTGCAACCTTTTGACTCAAAAGTTGCA  6441367

Query  181      AATTTTACTTAAAATTGCAACTTTTTCTTGAAAAGTTGCATATTTTATTGGAGTTTGTAA  240
                |||||||||||||||| |||||||||||||||||||||||||||||||||||||||||||
Sbjct  6441366  AATTTTACTTAAAATTACAACTTTTTCTTGAAAAGTTGCATATTTTATTGGAGTTTGTAA  6441307

Query  241      CTTTTGTTAGAAAAGTTACATTGTTCAAGCTTAGATGCAACTCTAGTGCTAAAGGTTGCG  300
                |||||||||||||||||||||||| |||||||||||||||||||||||||||||||||||
Sbjct  6441306  CTTTTGTTAGAAAAGTTACATTGTCCAAGCTTAGATGCAACTCTAGTGCTAAAGGTTGCG  6441247

Query  301      TATGAGATAAAACCACCTTAAACTATGtaaaaaataaagtaataaaaaagaaattttgtt  360
                |||||||||||||||||||||||||||||||||||||| |||||||||||||||||||||
Sbjct  6441246  TATGAGATAAAACCACCTTAAACTATGTAAAAAATAAAATAATAAAAAAGAAATTTTGTT  6441187

Query  361      ggttatgcaagtgGGTCCCTTCTCACGTCTGCTAAAGGGCTGGCGAAGCATACAATGATG  420
                ||||||||||||||||| ||||||||||||||||||||||| ||||||||||||||||||
Sbjct  6441186  GGTTATGCAAGTGGGTCTCTTCTCACGTCTGCTAAAGGGCTAGCGAAGCATACAATGATG  6441127

Query  421      CCCTTCAATGACACCTAGGAGATGGTTTGAGATGCCATTGGGGTGATGTGGCGAGGAGCT  480
                ||||||||||||||||||||||||||||||||||||||||||||||||||||||||||||
Sbjct  6441126  CCCTTCAATGACACCTAGGAGATGGTTTGAGATGCCATTGGGGTGATGTGGCGAGGAGCT  6441067

Query  481      TTATCCCACACTGAGCAACCTACAAGTTATCATGACCATGGTCTAATTTGATTAAAAATG  540
                |||||||||||||||| ||||||||||||||||||||||||||||| ||| |||||||||
Sbjct  6441066  TTATCCCACACTGAGCGACCTACAAGTTATCATGACCATGGTCTAAGTTGGTTAAAAATG  6441007

Query  541      TTAATCGTGGTCGAACaattgaatataaataaagtatacaattgaatataaataaagaat  600
                ||||||||| ||||||||||||||||||||||||||||||||||||||||||||||||||
Sbjct  6441006  TTAATCGTGATCGAACAATTGAATATAAATAAAGTATACAATTGAATATAAATAAAGAAT  6440947

Query  601      ataaaaattatttattaatttttttcgatagttataacctaaatatatatcATCATTATA  660
                ||||||||||||||||||||||||||||||||||||||||||||||||||||||||||||
Sbjct  6440946  ATAAAAATTATTTATTAATTTTTTTCGATAGTTATAACCTAAATATATATCATCATTATA  6440887

Query  661      CAATCAcattttataattattttaatCTCCCTCCCAAAATCTAAATAGTTCCCCCAAAAG  720
                ||||||||||||||||||||||||||||||||||||||||||||||||||||||||||||
Sbjct  6440886  CAATCACATTTTATAATTATTTTAATCTCCCTCCCAAAATCTAAATAGTTCCCCCAAAAG  6440827

Query  721      TTTAGATTTTCCTATGAGATTTCACAATGAACATTCATCTCTCCCATTACCCACCCCAAT  780
                ||||||||| ||||||||||||||||||||||||||||||||||||||||||||||||||
Sbjct  6440826  TTTAGATTTCCCTATGAGATTTCACAATGAACATTCATCTCTCCCATTACCCACCCCAAT  6440767

Query  781      CGCTATTCTTTCGCTGAAACTGCTAGATCGTCTCCTCTTATCGATTCCCACTACTACGCC  840
                ||||||||||||||||||||||||||||||||||||||||||||||||||||||||||||
Sbjct  6440766  CGCTATTCTTTCGCTGAAACTGCTAGATCGTCTCCTCTTATCGATTCCCACTACTACGCC  6440707

Query  841      CCTAATGAATCGCAACTGAGTAACCGATGAACCACAACTGCACCACCAGATGATCTCTCA  900
                ||||||||||||||||||||||||||||||||||||||||||||||||||||||||||||
Sbjct  6440706  CCTAATGAATCGCAACTGAGTAACCGATGAACCACAACTGCACCACCAGATGATCTCTCA  6440647

Query  901      TCGCCGCTCATACCTTGTCACTCAACTCTTCTTCGCTTCACTTCAGCCCCGGAAGGTATA  960
                ||||||||||||||||||||||||||||||||||||||||||||||||||||||||||||
Sbjct  6440646  TCGCCGCTCATACCTTGTCACTCAACTCTTCTTCGCTTCACTTCAGCCCCGGAAGGTATA  6440587

Query  961      TTTGTTTCTCTTCGACCAGTTTTGCTTCAATCACAATTAGGGTTTTAATTAAAAcattga  1020
                ||||||||||||||||||||||||||||||||||||||||||||||||||||||||||||
Sbjct  6440586  TTTGTTTCTCTTCGACCAGTTTTGCTTCAATCACAATTAGGGTTTTAATTAAAACATTGA  6440527

Query  1021     attttgaattttttttgggGCACATGTGTGTTGGAGGGGATATCTTATGTTAGGAGGATT  1080
                |||||||||||||||||||||| |||||||||||||||||||||||||||||||||||||
Sbjct  6440526  ATTTTGAATTTTTTTTGGGGCATATGTGTGTTGGAGGGGATATCTTATGTTAGGAGGATT  6440467

Query  1081     TCTAATATCTTTTACAGAAGAAACACTTGTAATACAACTTAAGGTATATCACTCATCATT  1140
                |||||||||||||||||||||||| |||||||||||||||||||||||||||||||||||
Sbjct  6440466  TCTAATATCTTTTACAGAAGAAACCCTTGTAATACAACTTAAGGTATATCACTCATCATT  6440407

Query  1141     GAGTACATTCTAATTTTGTATTATGGGTGCATTCTATTATAGATTTGTTGATTAAATTTT  1200
                ||||||||||||||||||||||||||||||||||||||||||||||||||||||||||||
Sbjct  6440406  GAGTACATTCTAATTTTGTATTATGGGTGCATTCTATTATAGATTTGTTGATTAAATTTT  6440347

Query  1201     GTAAGTGAGTCATGTGTGTGATTAATGATCAGTTTGGGGACTTGGGTTTGATTTAAATTT  1260
                ||||||||||||||||||||||||||||||||||||||||||||||||||||||||||||
Sbjct  6440346  GTAAGTGAGTCATGTGTGTGATTAATGATCAGTTTGGGGACTTGGGTTTGATTTAAATTT  6440287

Query  1261     TGTTAACTAGGGTTCTATAGCAAAGCCAGAGAATCTCTGTGATGGTACATtgaatttgat  1320
                ||||||||||||||||||||||||||||||||||||||||||||||||||||||||||||
Sbjct  6440286  TGTTAACTAGGGTTCTATAGCAAAGCCAGAGAATCTCTGTGATGGTACATTGAATTTGAT  6440227

Query  1321     gatttggtagTGTATCATTTGTAGTAAGAACGGGGTAAGTTCTTgtaacatttcatttgt  1380
                |||||||||||||||||||||||||||||||||||||||||||||||| |||||||||||
Sbjct  6440226  GATTTGGTAGTGTATCATTTGTAGTAAGAACGGGGTAAGTTCTTGTAATATTTCATTTGT  6440167

Query  1381     tttgaCTTATATTTGTTGATCAAATAATTTTCATTGATTGGAATCTTGAAACTTCTGTGC  1440
                ||||||||||||||||||||||||||||||||||||||||||||||||||||||||||||
Sbjct  6440166  TTTGACTTATATTTGTTGATCAAATAATTTTCATTGATTGGAATCTTGAAACTTCTGTGC  6440107

Query  1441     TTTGGCTGCTTGTTTACTATTATCTTTCATTACAATTTATACAATATTTACGTTCTTTTT  1500
                ||||||||||||||||||||||||||||||||||||||||||||||||||||||||||||
Sbjct  6440106  TTTGGCTGCTTGTTTACTATTATCTTTCATTACAATTTATACAATATTTACGTTCTTTTT  6440047

Query  1501     GTCTGCAAATTGTAATAGCAACTTATCTAAAAATATGTGATACATTATGCCTACTTTTAT  1560
                ||||||||||||||||||||||||||||||||||||||||||||||||||||||||||||
Sbjct  6440046  GTCTGCAAATTGTAATAGCAACTTATCTAAAAATATGTGATACATTATGCCTACTTTTAT  6439987

Query  1561     aaaaaa-gcacacaaaatcaaaaataaaaacatgGTACATTACAACTATTAGGCTTCCTA  1619
                ||||||  ||||||||||||||||||||||||||||||||||||||||||||||||||||
Sbjct  6439986  AAAAAAAACACACAAAATCAAAAATAAAAACATGGTACATTACAACTATTAGGCTTCCTA  6439927

Query  1620     CATAGTTTCTAGATTCTTATGTCATATTGTTTGTTTACTTGGTTGAAGACTTGCACTCCT  1679
                ||||||||||||||||||||||||||||||||||||||||||||||||||||||||||||
Sbjct  6439926  CATAGTTTCTAGATTCTTATGTCATATTGTTTGTTTACTTGGTTGAAGACTTGCACTCCT  6439867

Query  1680     TATGTAAAGAGTTGTGCAGTTTCATTTCCTTAGTAATTACAGGTGTAATATTTTTAACTA  1739
                ||||||||||||||||||||||||||||||||||||||||||||||||||||||||||||
Sbjct  6439866  TATGTAAAGAGTTGTGCAGTTTCATTTCCTTAGTAATTACAGGTGTAATATTTTTAACTA  6439807

Query  1740     GCTGGTCCATTTTGGATTACTTGCATATGTTTCATGCCTTTATCGATTACTTTAAATGTG  1799
                ||||||||||||||||||||||||||||||||||||||||||||||||||||||||||||
Sbjct  6439806  GCTGGTCCATTTTGGATTACTTGCATATGTTTCATGCCTTTATCGATTACTTTAAATGTG  6439747

Query  1800     TTGTACATCTTTTTCTAGTTTGCTTATCCCTAGGTATTTGACTATGTGTGCAAACGAGAT  1859
                ||||||||||||||||||||||||||||||||||||||||||||||||||||||||||||
Sbjct  6439746  TTGTACATCTTTTTCTAGTTTGCTTATCCCTAGGTATTTGACTATGTGTGCAAACGAGAT  6439687

Query  1860     GAGCTCGAGCTCGCTTTACTTATGAGAGCTCGAACTCGGCTCAGTTTGAGCATtgttcta  1919
                ||||||||||||||||||||||||||||||||||||||||||||||||||||||||||||
Sbjct  6439686  GAGCTCGAGCTCGCTTTACTTATGAGAGCTCGAACTCGGCTCAGTTTGAGCATTGTTCTA  6439627

Query  1920     aagctcgagctcgactcgtttaatatttattagttaatttatattgattatcattaattt  1979
                ||||||||||||||||||||||||||||||||||||||||||||||||||||||||||||
Sbjct  6439626  AAGCTCGAGCTCGACTCGTTTAATATTTATTAGTTAATTTATATTGATTATCATTAATTT  6439567

Query  1980     ttataatgtgtgtgtgtgtttgtgtatacatataatttagtcattttattataattctat  2039
                ||||||||||||||||||||||||||||||||||||||||| ||||| ||||||||||||
Sbjct  6439566  TTATAATGTGTGTGTGTGTTTGTGTATACATATAATTTAGTTATTTTGTTATAATTCTAT  6439507

Query  2040     acataaaattactattatatgaatatatattttatatattaaaaacaaaatatataaatt  2099
                ||||||||||||||||||||||||||||||||||||||||||||||||||||||||||||
Sbjct  6439506  ACATAAAATTACTATTATATGAATATATATTTTATATATTAAAAACAAAATATATAAATT  6439447

Query  2100     ttaagctcGTTTAGGCTCATGAGTAGGCTCAAggtcgataagtgaagctcgggctttttt  2159
                ||||||||||||||||||||||||||||||||||||||||||||||||||||||||||||
Sbjct  6439446  TTAAGCTCGTTTAGGCTCATGAGTAGGCTCAAGGTCGATAAGTGAAGCTCGGGCTTTTTT  6439387

Query  2160     tacaaaataagctttTATTTAGGCGTGGGCTCAAACTTGTTTAAGCTCAACTCATTTCGA  2219
                 |||||||||||||||||||||||||||||||| ||||||||||||||||||||||||||
Sbjct  6439386  -ACAAAATAAGCTTTTATTTAGGCGTGGGCTCAGACTTGTTTAAGCTCAACTCATTTCGA  6439328

Query  2220     GCCGCTCATCATTATATTTTAATCAAATTACATTTATTACTTTCATGTATATTAAAATTA  2279
                ||||||||||||||||||||||||||||||||||||||||||||||||||||||||||||
Sbjct  6439327  GCCGCTCATCATTATATTTTAATCAAATTACATTTATTACTTTCATGTATATTAAAATTA  6439268

Query  2280     GATGAGAAAATGAAGTACTTATTATGAACCAGATAAATAATAATCAAAGATCATTATCCC  2339
                ||||||||||||||||||||||||||||||||||||||||||||||||||||||||||||
Sbjct  6439267  GATGAGAAAATGAAGTACTTATTATGAACCAGATAAATAATAATCAAAGATCATTATCCC  6439208

Query  2340     AACAAACCGAACTAATCCCTTGAGCAGCAGCCGTAGCGACTGCATGCCCGCGGCTGCGCG  2399
                ||||||||||||||||||||||||||||||||||||||||||||||||||||||||||||
Sbjct  6439207  AACAAACCGAACTAATCCCTTGAGCAGCAGCCGTAGCGACTGCATGCCCGCGGCTGCGCG  6439148

Query  2400     ACTTCACCGCACGCAACAACGGCTGCACGCTCACAGCTGCGCGGCTTCACTTCACGCACG  2459
                |||||||||||||||||||||||||||||||| |||||||||||||||||||||||||||
Sbjct  6439147  ACTTCACCGCACGCAACAACGGCTGCACGCTCGCAGCTGCGCGGCTTCACTTCACGCACG  6439088

Query  2460     CCGCACGTAGCAGTGGCAATTATCTTATTATTGACTTTGTTTTTTGCACAACTTAAATAA  2519
                ||||||||||||||||||||||||||||||||||||||||||||||||||||||||||||
Sbjct  6439087  CCGCACGTAGCAGTGGCAATTATCTTATTATTGACTTTGTTTTTTGCACAACTTAAATAA  6439028

Query  2520     TGAAGGTAAGGAGTAAGGTTCCATGTTTTCATGCATACAATACACATTCACtttttttAT  2579
                ||||||||||||||||||||||||||||||||||||||||||||||||||||||||||||
Sbjct  6439027  TGAAGGTAAGGAGTAAGGTTCCATGTTTTCATGCATACAATACACATTCACTTTTTTTAT  6438968

Query  2580     GTTGGATAAAACTTCTTTGTGTGactgttcttttttttttttttttttttttttttttgc  2639
                |||||||||||||||||||||||||||||||||||||||||||||||||||||     ||
Sbjct  6438967  GTTGGATAAAACTTCTTTGTGTGACTGTTCTTTTTTTTTTTTTTTTTTTTTTT-----GC  6438913

Query  2640     agccTTCAACATGTATATGTATGATTATTTGTACATGGGACATGTGAATATAGAATGGCT  2699
                ||||||||||||||||||||||||||||||||||||||||||||||||||||||||| ||
Sbjct  6438912  AGCCTTCAACATGTATATGTATGATTATTTGTACATGGGACATGTGAATATAGAATGACT  6438853

Query  2700     GGATGAGGTCTTCAAAGTTACTCAGGTATGTTTATGAGAATTACATATTCCCCTTCTTAA  2759
                ||||||||||||||||||||||||||||||||||||||||||||||||||||||||||||
Sbjct  6438852  GGATGAGGTCTTCAAAGTTACTCAGGTATGTTTATGAGAATTACATATTCCCCTTCTTAA  6438793

Query  2760     AAGGTGATTCTTAAATCTACAACCATCCTAGACAGTCAAAGTGGGCGGGTTGGGTTGGGC  2819
                ||||||||||||||||||||||| ||||||||||||||||||||||||||||||||||||
Sbjct  6438792  AAGGTGATTCTTAAATCTACAACTATCCTAGACAGTCAAAGTGGGCGGGTTGGGTTGGGC  6438733

Query  2820     TGTGGTGTGTTGTGTATGCGATGGTTTAAATTCAtttttttAATGTCTTAGAATGTCATT  2879
                |||||||||||||||||| |||||||||||||||||||||||||||||||||||||||||
Sbjct  6438732  TGTGGTGTGTTGTGTATGTGATGGTTTAAATTCATTTTTTTAATGTCTTAGAATGTCATT  6438673

Query  2880     ATCATGACTGATGGTATCGGGCtggttgggttgggtttggttttgtttggttgTGTAAAG  2939
                ||||||||||||||||||||||||||||||||||||||||||||||||||||||||||||
Sbjct  6438672  ATCATGACTGATGGTATCGGGCTGGTTGGGTTGGGTTTGGTTTTGTTTGGTTGTGTAAAG  6438613

Query  2940     GGTCAAATtaggttcgggtcaaaacgggcaGCTTTTATAAAAACAATGTGAAATGAGTta  2999
                ||||||||||||||||||||||||||||||||||||||||||||||||||||||||||||
Sbjct  6438612  GGTCAAATTAGGTTCGGGTCAAAACGGGCAGCTTTTATAAAAACAATGTGAAATGAGTTA  6438553

Query  3000     ggttcgggtcaaaacgggttgggTCAAAACAGCTTCACGTGCTATAGTTGTTTTATGGCG  3059
                ||||||||||||||||||||||||||||||||||||||||||||||||||||||||||||
Sbjct  6438552  GGTTCGGGTCAAAACGGGTTGGGTCAAAACAGCTTCACGTGCTATAGTTGTTTTATGGCG  6438493

Query  3060     GTTAGTGGCCACAGTCGGAACGAGTCAATTaaaaaaacggttgttttggttcgggtcgaa  3119
                ||||||||||||||||||||||||||||||||||||||||||||||||||||||||||||
Sbjct  6438492  GTTAGTGGCCACAGTCGGAACGAGTCAATTAAAAAAACGGTTGTTTTGGTTCGGGTCGAA  6438433

Query  3120     acaggttcgggtcaaaacgggttcgggtcagtacGGGTTTTGGGTC-----AGGTCGGGT  3174
                ||||||||||||||||||||||||||||||||| ||||||||||||      ||||||||
Sbjct  6438432  ACAGGTTCGGGTCAAAACGGGTTCGGGTCAGTATGGGTTTTGGGTCGGGTCGGGTCGGGT  6438373

Query  3175     TggttaaaaaatgtttttttaaaaaaaataagtgattgtacatcaaggggcaaTTTATCG  3234
                ||||||||||||||||||||||||||||||||||||||||||||||||||||||||||||
Sbjct  6438372  TGGTTAAAAAATGTTTTTTTAAAAAAAATAAGTGATTGTACATCAAGGGGCAATTTATCG  6438313

Query  3235     GGTTAAAACTAAT----AGATTAAGAGAATTTATACCTTCTTTGTTTGACAAAATGCCAA  3290
                |||||||||||||    |||||||||||||||||||||||||||||||||||||||||||
Sbjct  6438312  GGTTAAAACTAATTAATAGATTAAGAGAATTTATACCTTCTTTGTTTGACAAAATGCCAA  6438253

Query  3291     CTTTTAAACATGTGGTTATAATGTCATGTGGTTATAATGTCAACTGAAAGTGTATTTGAC  3350
                ||||||||||||||||||||||||||||||||||||||||||||||||||||||||||||
Sbjct  6438252  CTTTTAAACATGTGGTTATAATGTCATGTGGTTATAATGTCAACTGAAAGTGTATTTGAC  6438193

Query  3351     GAATAGAATGTTAGTTGTCGATGCATGTCAAGTGTGGGATTATGATTGACGTCGAATGTT  3410
                ||||||||||||||||||||||||||||||||||||||||||||||||||||||||||||
Sbjct  6438192  GAATAGAATGTTAGTTGTCGATGCATGTCAAGTGTGGGATTATGATTGACGTCGAATGTT  6438133

Query  3411     GTTTGATGAATTGAAATGGACGAGAGGAACTTATTTTCTTGGAACATGATACGGGTTTTG  3470
                ||||||||||||||||||||||||||||||||||||||||||||||||||||||||||||
Sbjct  6438132  GTTTGATGAATTGAAATGGACGAGAGGAACTTATTTTCTTGGAACATGATACGGGTTTTG  6438073

Query  3471     GTATGGGTTGAAACGGTTCGCCtcgaaacagttcgcgtcgaaacggtaagCGTctaaacg  3530
                ||||||||||||||||||||||||||||||||||||||||||||||||||||||||||||
Sbjct  6438072  GTATGGGTTGAAACGGTTCGCCTCGAAACAGTTCGCGTCGAAACGGTAAGCGTCTAAACG  6438013

Query  3531     gttcgcgtcgaaacggttcgattcaaaacggtactggtcgaaacggtataGGTCGAAACG  3590
                ||||||||||||||||||||||||||||||||||||||||||||||||||||||||||||
Sbjct  6438012  GTTCGCGTCGAAACGGTTCGATTCAAAACGGTACTGGTCGAAACGGTATAGGTCGAAACG  6437953

Query  3591     GTACGTGTTGAAACGGTacggtcgaaacggttcgcgtcgaagtATGTATATGGTATATGG  3650
                ||||||||||||||||||||||||||||||||||||||||||||||||||||||||||||
Sbjct  6437952  GTACGTGTTGAAACGGTACGGTCGAAACGGTTCGCGTCGAAGTATGTATATGGTATATGG  6437893

Query  3651     TTTTGGTgttttgtatttgtatttgtgGTACCGTAGGTCTTGACCCTTTTGATAGCTtct  3710
                ||| ||||||||||||||||||||||||||||||||||||||||||||||||||||||||
Sbjct  6437892  TTT-GGTGTTTTGTATTTGTATTTGTGGTACCGTAGGTCTTGACCCTTTTGATAGCTTCT  6437834

Query  3711     ctatttaaaaaaatatagtaTGTGGTGTCGAAGTATGTATATGGTTTGGTgttttgtatt  3770
                |||||||||||| |||||||||||||||||||||||||||||||||||||||||||||||
Sbjct  6437833  CTATTTAAAAAA-TATAGTATGTGGTGTCGAAGTATGTATATGGTTTGGTGTTTTGTATT  6437775

Query  3771     tgtatttgtgGTGGATTGTTTCCAGGCCTGCTTCCTGCTGGTTCGTAGTTTCCAATTGAA  3830
                ||||||||||||||||||||||||||||||||||||||||||||||||||||||||||||
Sbjct  6437774  TGTATTTGTGGTGGATTGTTTCCAGGCCTGCTTCCTGCTGGTTCGTAGTTTCCAATTGAA  6437715

Query  3831     TTATTTTTCATCGTCAATAAATAAATGTGGCTTCAAGAtgaaataaagtatttattttgg  3890
                ||||||||||||||||||||||||||||||||||||||||||||||||||||||||||||
Sbjct  6437714  TTATTTTTCATCGTCAATAAATAAATGTGGCTTCAAGATGAAATAAAGTATTTATTTTGG  6437655

Query  3891     CATTTTAATTAGCTAGTACCATTTTAAAGGTTCTAAATTGATGCAATCTCTTTCTGaaaa  3950
                ||||||||||||||||||||||||||||||||||||||||||||||||||||||||||||
Sbjct  6437654  CATTTTAATTAGCTAGTACCATTTTAAAGGTTCTAAATTGATGCAATCTCTTTCTGAAAA  6437595

Query  3951     aaaatccagaacttaaaaaaaataaaaagtgaaatTCAGAAGGCGTCCAACTTTTAGTTT  4010
                ||||||||||||||||||||||||||||||||||||||||||||||||||||||||||||
Sbjct  6437594  AAAATCCAGAACTTAAAAAAAATAAAAAGTGAAATTCAGAAGGCGTCCAACTTTTAGTTT  6437535

Query  4011     CTACAGATACAAAGAGTTGTTACGTATTGCAGCTTCTGGTAAGAGTTTTTCACTTGTTTA  4070
                ||||||||||||||||||||||||||||||||||||||||||||||||||||||||||||
Sbjct  6437534  CTACAGATACAAAGAGTTGTTACGTATTGCAGCTTCTGGTAAGAGTTTTTCACTTGTTTA  6437475

Query  4071     TCATTCACGTTAAAGAATTTTTATACTCATTTTATTATACAGTTTGTTATCTTTTGGGAT  4130
                ||||||||||||||||||||||||||||||||||||||||||||||||||||||||||||
Sbjct  6437474  TCATTCACGTTAAAGAATTTTTATACTCATTTTATTATACAGTTTGTTATCTTTTGGGAT  6437415

Query  4131     TTACTTTAGGCTTTCTTCCGAGTGGTGGTTCGGTTCATCAAATGTGCAAAGATTCACATT  4190
                ||||||||||||||||||||||||||||||||||||||||||||||||||||||||||||
Sbjct  6437414  TTACTTTAGGCTTTCTTCCGAGTGGTGGTTCGGTTCATCAAATGTGCAAAGATTCACATT  6437355

Query  4191     GGGATAATATGGGTTGTTTCTTTTCTAGGTGTGTCTGATTGTGAATATATCATCTTACAT  4250
                ||||||||||||||||||||||||||||||||||||||||||||||||||||||||||||
Sbjct  6437354  GGGATAATATGGGTTGTTTCTTTTCTAGGTGTGTCTGATTGTGAATATATCATCTTACAT  6437295

Query  4251     TTATAATATTGGAACTATTTTTTGATTAATTATAGATCAGATTGGACATGGATTTGGTAC  4310
                ||||||||||||||||||||||||||||||||||||||||||||||||||||| ||||||
Sbjct  6437294  TTATAATATTGGAACTATTTTTTGATTAATTATAGATCAGATTGGACATGGATCTGGTAC  6437235

Query  4311     AAATAAACATTTTAGAGAGGATGCAGAAATCGCTATGCAAGGACTCATCAATTTTGCTTA  4370
                |||||||||| |||||||||||||||||||||||||||||||||||||||||||||||||
Sbjct  6437234  AAATAAACATCTTAGAGAGGATGCAGAAATCGCTATGCAAGGACTCATCAATTTTGCTTA  6437175

Query  4371     ATATACATCTAGTATACATCTGTAAGTTGCTAGCTGTTAATATTTTTATATGTAACCAGG  4430
                ||||||||||||||||||||||||||||||||||||||||||||||||||||||||||||
Sbjct  6437174  ATATACATCTAGTATACATCTGTAAGTTGCTAGCTGTTAATATTTTTATATGTAACCAGG  6437115

Query  4431     TCATCCAACTACTAGtttttttAGTTTTAGCCTTTTAAGTTTGATTCTTCAAGTTCTTAA  4490
                ||||||||||||||||||||||||||||||||||||||||||||||||||||||| ||||
Sbjct  6437114  TCATCCAACTACTAGTTTTTTTAGTTTTAGCCTTTTAAGTTTGATTCTTCAAGTTATTAA  6437055

Query  4491     GCATACAAATtctattgagcataaaaatatgtGAGATATACCTGGCAGAATGGGTGGGTT  4550
                ||||||||||||||||||||||||||||||||||||||||||||||||||||||||||| 
Sbjct  6437054  GCATACAAATTCTATTGAGCATAAAAATATGTGAGATATACCTGGCAGAATGGGTGGGTC  6436995

Query  4551     AGGTTGGGCGCAGTGATGGGTCATAATAGGTTCGTGTCAGAACAtgtcattttattataa  4610
                ||||||||||||||||||||||||||||||||||||||||||||||||||||| ||||||
Sbjct  6436994  AGGTTGGGCGCAGTGATGGGTCATAATAGGTTCGTGTCAGAACATGTCATTTTTTTATAA  6436935

Query  4611     aaagCTCAGTTTGGTTCGGGTCAGAATCAGTTTTGATACCAATTGATACAAGTCGGAATG  4670
                ||||||||||||||||||||||||||||||||||||||||||||||||||||||||||||
Sbjct  6436934  AAAGCTCAGTTTGGTTCGGGTCAGAATCAGTTTTGATACCAATTGATACAAGTCGGAATG  6436875

Query  4671     GGTCAACTCTAATCTACAACATATTTTATACTTTAGATCCCTATCGTCCCAGCTAACTAT  4730
                ||||||||||||||||||||||||||||||||||||||||||||||||||||||||||||
Sbjct  6436874  GGTCAACTCTAATCTACAACATATTTTATACTTTAGATCCCTATCGTCCCAGCTAACTAT  6436815

Query  4731     ATTCCTTATATTCTGAACtttttttagttaagtttttttcGTAGTAGCATATTTAGGGAA  4790
                ||||||||||||||||||||||||||||||||||||||||||||||||||||||||||||
Sbjct  6436814  ATTCCTTATATTCTGAACTTTTTTTAGTTAAGTTTTTTTCGTAGTAGCATATTTAGGGAA  6436755

Query  4791     TCAGAGTGTAACGTGAATGTGAAATCTTAGCAGcgccaggtttttgataaaacgTCAGCG  4850
                ||||||||||||||||||||||||||||||||||||||||||||||||||||||||||||
Sbjct  6436754  TCAGAGTGTAACGTGAATGTGAAATCTTAGCAGCGCCAGGTTTTTGATAAAACGTCAGCG  6436695

Query  4851     TTAGAACTCGCCCAAAAATCTAAGTGCTAAATCATTCAAAATCTAAGAGAAATCACCATA  4910
                | ||||||||||||||||||||||||||||||||||||||||||||||||||||||||||
Sbjct  6436694  TCAGAACTCGCCCAAAAATCTAAGTGCTAAATCATTCAAAATCTAAGAGAAATCACCATA  6436635

Query  4911     AAGAATTACTAAAAATTTAGAACAAGAATTAAATAAGCCATAAAACTAGAGGTCTGCATG  4970
                ||||||||||||||||||||||||||||||||||||||||||||||||||||||||||||
Sbjct  6436634  AAGAATTACTAAAAATTTAGAACAAGAATTAAATAAGCCATAAAACTAGAGGTCTGCATG  6436575

Query  4971     GGCGATGTGGGAACATCAGCATAGCAAGGCTTCACATCTTTTAAAAAGCACAAGAAAGGG  5030
                ||||||||||||||||||||||||||||||||||||||||||||||||||||||||||||
Sbjct  6436574  GGCGATGTGGGAACATCAGCATAGCAAGGCTTCACATCTTTTAAAAAGCACAAGAAAGGG  6436515

Query  5031     GGACAATACTCCATAAATTTATGGTAAATTAACTTATTACTTATTATCTTTGTAATTGAT  5090
                ||||||||||||||||||||||||||||||||||||||||||||||||||||||||||||
Sbjct  6436514  GGACAATACTCCATAAATTTATGGTAAATTAACTTATTACTTATTATCTTTGTAATTGAT  6436455

Query  5091     TGGTTTCATCACTATTTAGCTTCTTAGTCATTCCATTAATTATATTCATATATCTGTTGC  5150
                |||||||||||||||||||||||||| |||||||||||||||||||||||||||||||||
Sbjct  6436454  TGGTTTCATCACTATTTAGCTTCTTATTCATTCCATTAATTATATTCATATATCTGTTGC  6436395

Query  5151     AGGCCATTTTACTTTGGGGTATGTGAATGACAAGCGGAGTTTTGAGAAGATGATCAGATT  5210
                |||||||||||||||||||||||||||||||||| |||||||||||||||||||||||||
Sbjct  6436394  AGGCCATTTTACTTTGGGGTATGTGAATGACAAGTGGAGTTTTGAGAAGATGATCAGATT  6436335

Query  5211     GAATTAACAACTTTACTTGGATTACTTTGTTATTTTGAAATTGGAAATATATGTTAAAGT  5270
                ||||||||||||||||||||||||||||||||||||||||||||||||||||||||||||
Sbjct  6436334  GAATTAACAACTTTACTTGGATTACTTTGTTATTTTGAAATTGGAAATATATGTTAAAGT  6436275

Query  5271     ACAACATAAGATATTGATTACATTTATGTTATTGTGCTGGTGTAATTGAGATACTATTCC  5330
                ||||||||||||||||||||||||||||||||||||||||||||||||||||||||||||
Sbjct  6436274  ACAACATAAGATATTGATTACATTTATGTTATTGTGCTGGTGTAATTGAGATACTATTCC  6436215

Query  5331     ATATTAATAAAAATTTTAGTACATCAAACAATGATGTTGTAGAGTTGCCTTTGACTATAA  5390
                ||||||||||||||||||||||||||||||||||||||||||||||||||||||||||||
Sbjct  6436214  ATATTAATAAAAATTTTAGTACATCAAACAATGATGTTGTAGAGTTGCCTTTGACTATAA  6436155

Query  5391     TCAAGGTTGCATTTGTTTTACTCTTTATATAATAATGGTTGCATTTGAGTGTAACAAAGG  5450
                ||||||||||||||||||||||||||||||||||||||||||||||||||||||||||||
Sbjct  6436154  TCAAGGTTGCATTTGTTTTACTCTTTATATAATAATGGTTGCATTTGAGTGTAACAAAGG  6436095

Query  5451     TTGCATTTTGGTGTAGAAAAGGTTGCGTTTGAGGTGGCAAAACTTGCATTTGAGATAACA  5510
                |||||||||||||||||||||||||||||||||||||||||| |||||||||||||||||
Sbjct  6436094  TTGCATTTTGGTGTAGAAAAGGTTGCGTTTGAGGTGGCAAAAGTTGCATTTGAGATAACA  6436035

Query  5511     AAGGTTACATTTGAGTGCTAGAAAAGTTGCACTGAAAGTAAAAAGAGTTGCGTTAGGATA  5570
                |||||||||||||||||||||||||||||||||||||||||||| |||||||||||||||
Sbjct  6436034  AAGGTTACATTTGAGTGCTAGAAAAGTTGCACTGAAAGTAAAAAAAGTTGCGTTAGGATA  6435975

Query  5571     TAAAAAAGGTTGCATTATGAAAAGGTTGCATTTGAATAGTAAATGCAACTCTTTaaaaaa  5630
                ||||||||||||||||||||||||||||||||||||||||||||||||||||||||||||
Sbjct  6435974  TAAAAAAGGTTGCATTATGAAAAGGTTGCATTTGAATAGTAAATGCAACTCTTTAAAAAA  6435915

Query  5631     aGGTTGCATTTTCTAACAAAAAGGTTGCATT---------------------AGGTCTAA  5669
                |||||||||||||||||||||||||||||||                     ||||||||
Sbjct  6435914  AGGTTGCATTTTCTAACAAAAAGGTTGCATTTTCTAACAAAAAGGTTGCATTAGGTCTAA  6435855

Query  5670     TGCAACTTCATCTAATGCAGCCCTTGataaaaggttgcattaggcctaatgcaacctttt  5729
                ||||||||||||||||||||||||||||||||||||||||||||||||||||||||||||
Sbjct  6435854  TGCAACTTCATCTAATGCAGCCCTTGATAAAAGGTTGCATTAGGCCTAATGCAACCTTTT  6435795

Query  5730     taaCCCCTAATGCAACATTTTATAAGGGTTGCATTAGCATCATTTTCTTGTAGTG  5784
                |||||||||||||||||||||||||||||||||||||||||||||||||||||||
Sbjct  6435794  TAACCCCTAATGCAACATTTTATAAGGGTTGCATTAGCATCATTTTCTTGTAGTG  6435740
