# Supplementary material for: On the Trail of Tetu1: Genome-Wide Discovery of CACTA Transposable Elements in Sunflower Genome
Source: Int J Mol Sci. 2020 Mar 16;21(6):2021. doi: 10.3390/ijms21062021 (PMC7139988; doi:10.3390/ijms21062021)
Supplement: Supplementary file 1 [file ijms-21-02021-s001.zip › ijms-748759-SI/Supplementary_Material_Ventimiglia_et_al/Supplementary_Material_3.nwk]

(((((((((((HanXRQChr07_27634064_27638140,HanXRQChr05_64416693_64422326,HanXRQChr06_20451348_20451704,HanXRQChr13_179591469_179595652,HanXRQChr15_23210956_23213675,HanXRQChr11_69846093_69853687,(HanXRQChr12_45905678_45909951,HanXRQChr15_74224040_74228313)0.8880,HanXRQChr02_4724981_4726023,HanXRQChr13_2986278_2987762,HanXRQChr13_135223336_135224153)0.8580,HanXRQChr13_196286900_196290049)0.9860,(HanXRQChr11_78963679_78964101,(HanXRQChr03_26205754_26213308,HanXRQChr17_205330461_205331450,(HanXRQChr13_45702842_45703840,HanXRQChr01_34887426_34894282,(HanXRQChr12_24613340_24614343,HanXRQChr08_22937900_22939039)0.5920)0.5820)0.6660)0.6940)0.9440,(HanXRQChr13_159695079_159696066,HanXRQChr06_34593592_34601130)0.9280)0.7820,HanXRQChr04_67540092_67541320)0.8700,HanXRQChr04_162448231_162451209)0.6780,HanXRQChr06_27984911_27988051,HanXRQChr04_12175865_12181403,HanXRQChr03_69429483_69433013,HanXRQChr11_34832223_34833041,(HanXRQChr17_211327788_211333859,(HanXRQChr05_59284493_59290538,HanXRQChr05_106376295_106382341)0.9980)0.8220)0.9600,(HanXRQChr09_48889131_48889670,HanXRQChr15_55516101_55518531)0.7880)0.9340,((((((HanXRQChr10_200122501_200126511,HanXRQChr03_159773788_159776353)0.9660,HanXRQChr16_117885695_117887257)0.9520,HanXRQChr16_139387141_139394695,HanXRQChr13_70292420_70293133)0.9300,HanXRQChr07_94263537_94264736)0.9880,HanXRQChr10_167996501_167997306)0.9940,HanXRQChr16_128055830_128059471,(HanXRQChr15_104285615_104286058,HanXRQChr05_209135841_209137273)0.8800,(HanXRQChr09_184856661_184857251,HanXRQChr13_144823475_144824100)0.9980,(HanXRQChr08_40489307_40491198,(((HanXRQChr05_32799874_32806012,HanXRQChr05_66536036_66536958)0.7240,HanXRQChr12_74630615_74638291)0.9820,(HanXRQChr09_42108185_42108601,(HanXRQChr02_175774663_175777915,(HanXRQChr14_79208902_79211665,(HanXRQChr14_70675600_70678361,HanXRQChr14_77501682_77504443)0.5540)0.6020)0.6760)0.7820)0.8420)0.9740)0.8860,(((HanXRQChr05_166779247_166780763,HanXRQChr12_94875864_94876484)0.6880,HanXRQChr03_57480187_57481416)0.5280,HanXRQChr11_113608046_113608769,(HanXRQChr04_92418435_92419412,(HanXRQChr06_53262309_53263292,HanXRQChr05_9034545_9035531)0.6060)0.9940)0.6720,HanXRQChr09_173686390_173688466,HanXRQChr09_192317181_192318492,(((HanXRQChr09_1135754_1136217,HanXRQChr09_1132214_1133064)1.0000,(HanXRQChr14_171048254_171055488,HanXRQChr02_147305501_147307299)0.9980)0.8380,(HanXRQChr05_52352508_52353847,HanXRQChr12_66452661_66454107)0.6260,HanXRQChr03_153476779_153477741,((HanXRQChr10_201208107_201211833,HanXRQChr06_1335657_1337253)0.5340,HanXRQChr16_154231921_154234094)0.9800,(HanXRQChr06_47763415_47764638,HanXRQChr12_40589262_40592252)0.9720,((((HanXRQChr11_5059413_5062302,HanXRQChr16_159464039_159466946)0.9860,HanXRQChr17_164543226_164545213)0.6280,(HanXRQChr04_4414273_4418183,(HanXRQChr04_4585394_4586317,HanXRQChr12_8060455_8064354)0.7620)1.0000)0.9200,HanXRQChr03_34702985_34703845)0.5160,(HanXRQChr09_26818251_26820777,HanXRQChr05_199634091_199642069,(HanXRQChr05_177102059_177102727,(HanXRQChr16_150636591_150640613,(HanXRQChr15_74394306_74402182,(HanXRQChr17_47637609_47642782,HanXRQChr08_88220498_88221890,HanXRQChr09_42030904_42038738)0.8360)0.8700)0.9240)0.7540)0.7340)0.7760,(HanXRQChr07_27412393_27412825,HanXRQChr07_27480885_27481317)1.0000,(((((((HanXRQChr08_151986814_151987353,HanXRQChr10_94811711_94812246)0.9380,HanXRQChr01_1207903_1208488)0.8600,(HanXRQChr05_168861330_168861873,(HanXRQChr05_193946694_193947239,HanXRQChr05_193733456_193734002)0.8680)0.9800)0.7500,HanXRQChr05_182283860_182284319)0.7920,(HanXRQChr17_105500849_105501312,(HanXRQChr04_16618909_16619279,HanXRQChr03_113315527_113315992)0.6100)0.7960)0.5600,(HanXRQChr01_146764857_146765256,HanXRQChr16_185568115_185568603,HanXRQChr03_20364521_20364920,HanXRQChr05_14305976_14306375)1.0000)0.9980,HanXRQChr12_88474680_88475105)0.6040,(((HanXRQChr17_67579875_67582613,HanXRQChr11_142203384_142204256)0.8960,HanXRQChr04_176555457_176557628,HanXRQChr13_137859189_137859594,HanXRQChr01_116026086_116027124)0.8840,HanXRQChr16_94477431_94477942,HanXRQChr10_152624866_152626709,((((HanXRQChr11_18867372_18868580,HanXRQChr02_20281946_20283260)0.5660,HanXRQChr11_18749900_18751215)1.0000,HanXRQChr06_28223014_28227854)0.8220,((HanXRQChr13_94278579_94280493,HanXRQChr04_115355662_115358538)0.9960,(HanXRQChr05_190757444_190758598,(HanXRQChr07_57474618_57475394,HanXRQChr07_57434299_57438258)0.7680)0.5860)0.5760)0.9420)0.9920)0.9580,HanXRQChr15_23293519_23294345,HanXRQChr12_94877770_94878735,(((HanXRQChr01_49628126_49635945,HanXRQChr14_68245992_68247226,HanXRQChr10_115966867_115967362,HanXRQChr09_125961449_125964480,(HanXRQChr06_28014629_28015962,HanXRQChr11_23461540_23465141)0.5460,HanXRQChr17_164520103_164521773,HanXRQChr04_166379772_166382442,HanXRQChr04_174582120_174583103,HanXRQChr13_135224556_135226019,HanXRQChr13_77076783_77077636,(HanXRQChr07_11945240_11945839,HanXRQChr05_23977914_23979210)0.6100)0.6540,(HanXRQChr03_50693386_50694309,(HanXRQChr08_33398524_33406006,HanXRQChr12_40586043_40589256)0.9500)0.5860)0.5980,HanXRQChr08_40474325_40480066,((HanXRQChr02_175754451_175758707,HanXRQChr13_94161763_94165162)0.9880,(HanXRQChr11_38886892_38889248,(HanXRQChr05_164509744_164514326,HanXRQChr03_34772558_34773468)0.6340)0.7080)0.6000)0.6240,((HanXRQChr16_149753884_149754258,HanXRQChr01_98528860_98530430)0.5080,HanXRQChr16_128066409_128067498,(HanXRQChr16_148694596_148701069,(HanXRQChr02_20242486_20243525,HanXRQChr11_18762949_18764264)0.8560)0.9020)0.7300,HanXRQChr10_167884487_167885281,(HanXRQChr07_44435735_44436200,(HanXRQChr03_46527653_46534444,HanXRQChr06_51391635_51395795)0.6540)0.9560,(((((HanXRQChr02_147295547_147297741,HanXRQChr09_142942803_142944567)0.9560,HanXRQChr13_96620660_96621156)0.6480,HanXRQChr04_132271481_132272204)0.8900,HanXRQChr14_153324342_153328229)0.8000,HanXRQChr10_85192350_85197513)0.7840,(HanXRQChr10_225800164_225801136,(HanXRQChr02_24653810_24657437,(HanXRQChr14_68289895_68297518,HanXRQChr14_68273516_68281146)0.8840)0.9080)0.5180,((HanXRQChr06_97006962_97010930,HanXRQChr03_159793635_159795071)0.9180,(HanXRQChr01_140346486_140347133,HanXRQChr16_117883570_117885696)0.6760,(HanXRQChr07_88885423_88893193,HanXRQChr08_109696851_109697593,HanXRQChr08_39439464_39440150)0.9720)0.9660,HanXRQChr07_94262118_94263107,(HanXRQChr04_79257170_79260978,(HanXRQChr09_141496442_141499885,HanXRQChr03_70542853_70547885)0.5380)0.9760,HanXRQChr15_150283897_150291604,((HanXRQChr13_48436772_48438877,HanXRQChr01_4643702_4650088,HanXRQChr11_23755532_23757425,HanXRQChr15_129312466_129317224,HanXRQChr02_147809574_147817424,(HanXRQChr14_171031165_171032099,HanXRQChr10_113962499_113970363)0.9980,HanXRQChr08_88222000_88228288)0.5460,(HanXRQChr05_177667685_177675472,(HanXRQChr17_170737481_170744938,HanXRQChr04_115339901_115344808)0.6060)0.7640,(HanXRQChr13_196274607_196275703,((HanXRQChr17_3057459_3059571,HanXRQChr13_169241697_169244853,(HanXRQChr13_45704069_45710378,HanXRQChr08_22931465_22937801)0.5520,HanXRQChr01_90452614_90460077)0.7440,HanXRQChr14_116526279_116533821,HanXRQChr17_205323932_205330231,HanXRQChr11_127530325_127537865,HanXRQChr12_23644236_23645297,HanXRQChr15_23213675_23214340,(HanXRQChr13_179578065_179585597,HanXRQChr13_179805528_179808054)0.9400,HanXRQChr05_64422906_64424659,HanXRQChr13_7315803_7323380)0.7720)0.7760)0.5820,(HanXRQChr06_29856663_29857319,HanXRQChr17_60426850_60428287)0.8480)1.0000,(HanXRQChr16_19443969_19444339,(HanXRQChr05_5609714_5610098,(HanXRQChr10_160816414_160816781,HanXRQChr09_205724496_205724897)0.9780)0.5160)0.9960,(((((HanXRQChr12_75917343_75917873,HanXRQChr14_86341928_86342457)0.9900,HanXRQChr03_99988684_99989213)0.5200,HanXRQChr17_13361200_13361728)0.5500,HanXRQChr17_99228227_99228757)0.6120,(HanXRQChr16_15638745_15639274,HanXRQChr05_144936503_144937032)0.8000,HanXRQChr02_114840517_114841046,(HanXRQChr13_134302109_134302509,(HanXRQChr10_95181243_95181772,HanXRQChr17_160614824_160615353)0.9680)0.9840)0.9980,(HanXRQChr05_164461706_164462192,(HanXRQChr08_56688339_56688696,HanXRQChr07_12736562_12737068,(HanXRQChr10_93521599_93522103,HanXRQChr03_126121322_126121826,HanXRQChr03_150064680_150065184,HanXRQChr10_78375584_78376088)0.9800)0.9880)0.9920,HanXRQChr11_55711325_55711859,(HanXRQChr01_29157382_29157877,HanXRQChr13_104941607_104942137)0.5200,HanXRQChr07_39909716_39910258,HanXRQChr10_187118315_187118736,(HanXRQChr08_25571094_25571648,HanXRQChr05_44360152_44360708)1.0000,(HanXRQChr13_88688183_88688669,HanXRQChr17_31920748_31921235)1.0000,((HanXRQChr08_32332017_32332576,HanXRQChr05_142623602_142624161)1.0000,HanXRQChr03_6367591_6368162)0.5020,HanXRQChr08_102456485_102456998,(HanXRQChr09_8264746_8265314,HanXRQChr16_71647538_71648109)0.9980,HanXRQChr11_114599910_114600468,HanXRQChr04_117734534_117735067,(HanXRQChr08_58106590_58107151,(HanXRQChr03_53881858_53882406,HanXRQChr15_50520164_50520709)0.8560)1.0000,HanXRQChr12_103007227_103007661,(HanXRQChr04_145024358_145024790,(HanXRQChr09_6730323_6730857,(HanXRQChr01_65087231_65087766,HanXRQChr10_26225253_26225786)0.9920)0.9820)0.5440,HanXRQChr17_84099735_84100241,HanXRQChr10_11267406_11267923,(HanXRQChr02_131243878_131244246,HanXRQChr10_168209872_168210240)0.9940,HanXRQChr15_58262815_58263268,(HanXRQChr09_16583017_16583476,HanXRQChr02_53194187_53194755)0.9980,(((HanXRQChr07_30137334_30143115,HanXRQChr15_6435740_6441546)0.6500,HanXRQChr05_211734084_211734739)0.9980,HanXRQChr04_4816946_4817774,HanXRQChr09_90613212_90613775)0.9880,(HanXRQChr10_36325499_36326037,(HanXRQChr14_164972043_164972420,(HanXRQChr17_171676962_171677479,(HanXRQChr04_11014761_11015279,HanXRQChr04_11235868_11236386)0.8220)0.8440)0.8500)0.9940,((HanXRQChr08_113839738_113840105,HanXRQChr04_28158629_28159233)0.6500,HanXRQChr11_39830792_39831397)1.0000,((HanXRQChr09_124910897_124911250,HanXRQChr11_30817527_30817892)1.0000,(HanXRQChr05_62558786_62559318,(HanXRQChr11_133792609_133792984,HanXRQChr11_133775764_133776143)0.9980)0.9760)0.8140,(((HanXRQChr14_79508506_79508881,HanXRQChr15_145112060_145112588)0.9580,HanXRQChr09_159439793_159440170,HanXRQChr16_170010412_170010812,HanXRQChr01_83270623_83271135,HanXRQChr14_45570798_45571311)0.6980,(HanXRQChr02_46053364_46053773,HanXRQChr04_147140553_147141079)0.5060,HanXRQChr10_100532038_100532438,HanXRQChr07_35619467_35619941,(HanXRQChr09_59706805_59707181,HanXRQChr04_65301484_65302016)0.5020,HanXRQChr10_173822886_173823254)0.9680,(HanXRQChr17_68193643_68194142,HanXRQChr11_94539491_94539990)0.9960,((((HanXRQChr09_19029933_19030470,HanXRQChr09_126494259_126494796)0.9220,HanXRQChr06_41524728_41525252)0.5540,HanXRQChr15_52286990_52287513)0.9860,(HanXRQChr03_26626677_26627224,HanXRQChr12_100245888_100246277)0.9900)0.5440,HanXRQChr14_47500657_47501050,(HanXRQChr15_153093160_153093558,HanXRQChr11_77517539_77518062)0.5700,((HanXRQChr17_95938863_95939232,HanXRQChr13_144225259_144225863)0.8340,HanXRQChr10_144765081_144765648,(HanXRQChr17_93126497_93127118,HanXRQChr17_93164704_93165330,HanXRQChr17_93185904_93186267)0.9480,(HanXRQChr06_56355680_56356069,(HanXRQChr10_145087013_145087418,HanXRQChr10_175382210_175382618)0.9100)0.5720,(HanXRQChr17_13434430_13434837,HanXRQChr05_171432714_171433335,HanXRQChr02_40423347_40423968)0.5880,HanXRQChr16_139484437_139485058,HanXRQChr06_73271993_73272461,HanXRQChr17_139322691_139323166,(HanXRQChr04_162198911_162199522,HanXRQChr17_31095021_31095488)0.9640,HanXRQChr07_94174100_94174724,HanXRQChr11_61241453_61242074,(HanXRQChr15_64901712_64902075,HanXRQChr04_57314850_57315475)1.0000,HanXRQChr02_40199887_40200279,HanXRQChr14_28912143_28912767,HanXRQChr01_83910798_83911405,(HanXRQChr13_193729788_193730410,HanXRQChr02_111025526_111026149)0.8920)1.0000,(HanXRQChr15_125481128_125481695,HanXRQChr10_140012131_140012699)1.0000,(HanXRQChr17_54907212_54907721,HanXRQChr09_50143993_50144471)0.9980,(HanXRQChr09_48002641_48003124,HanXRQChr09_48019973_48020456)1.0000,HanXRQChr10_170627841_170628410,HanXRQChr14_73178118_73178607,((HanXRQChr01_40849696_40850225,HanXRQChr11_135844467_135845030)0.6500,(HanXRQChr16_45835607_45836135,HanXRQChr04_141436125_141436654)0.8560)1.0000(HanXRQChr09_74883466_74883949,HanXRQChr05_179907532_179908035)1.0000,HanXRQChr13_127794694_127795300,HanXRQChr07_67769_68326,(HanXRQChr10_170724767_170725228,(HanXRQChr11_114441513_114442047,HanXRQChr08_22016304_22016849)0.7920)0.6720);
