# Supplementary material for: On the Trail of Tetu1: Genome-Wide Discovery of CACTA Transposable Elements in Sunflower Genome
Source: Int J Mol Sci. 2020 Mar 16;21(6):2021. doi: 10.3390/ijms21062021 (PMC7139988; doi:10.3390/ijms21062021)
Supplement: Supplementary file 1 [file ijms-21-02021-s001.zip › ijms-748759-SI/Supplementary_Material_Ventimiglia_et_al/Supplementary_Table_1-2.xlsx]

## Sheet: Suppl. Table 1
Suppl. Table 1. Comparison between mapping strategies
Family	Total read count CLC Genomics Workbench	Total read count bwa
A	2086	3652
B	8663	9676
C	8352	11200
Unknown	56770	70393
Total	75871	94921

## Sheet: Suppl. Table 2
Suppl. Table 2. GO enrichment results for gene upstream and within CACTA region. FDR=False Discovery Rate corrected PValues. Downstream gene showed no significant results.
GO ID	GO Name	No. of GO counted in gene close to CACTA	No. of GO counted in sunflower genome	Percentage of GO counted in gene close to CACTA	Percentage of GO counted in sunflower genome	FDR
GO:0010623	programmed cell death involved in cell development	5	25	3.28947	0.0480206	0.00025717	Genes upstream to CACTA region
GO:0048658	anther wall tapetum development	5	41	3.28947	0.078778	0.00118981
GO:0005615	extracellular space	6	139	3.97351	0.26758	0.0153268
GO:0000323	lytic vacuole	5	91	3.28947	0.175017	0.0188044
GO:0005764	lysosome	5	88	3.28947	0.169237	0.0188044
GO:0048653	anther development	5	109	3.28947	0.209708	0.0360352
GO:0043754	dihydrolipoyllysine-residue (2-methylpropanoyl)transferase activity	2	6	6.89655	0.0114929	0.0318801	Genes whithin CACTA region
GO:0016418	S-acetyltransferase activity	2	8	6.89655	0.0153245	0.0318801
GO:0030523	dihydrolipoamide S-acyltransferase activity	2	8	6.89655	0.0153245	0.0318801
GO:0004742	dihydrolipoyllysine-residue acetyltransferase activity	2	8	6.89655	0.0153245	0.0318801
